# Supplementary material for: Evaluation of Arterial Histopathology and microRNA Expression That Underlie Ultrasonography Findings in Temporal Arteries of Patients with Giant Cell Arteritis
Source: Int J Mol Sci. 2023 Jan 13;24(2):1572. doi: 10.3390/ijms24021572 (PMC9866408; doi:10.3390/ijms24021572)
Supplement: Supplementary file 1 [file ijms-24-01572-s001.zip › Table S1.xlsx]

## Sheet: Supplementary_Table_S1_Signific
Table S1: Correlation coefficients between studied diagnostic parameters.
Variable_1	Variable_2	cor	p	method	sig
GCA	GCA	1	0	phi_fisher	significant
Gender	GCA	0.17	0.26	phi_fisher	non-significant
Age at diagnosis	GCA	-0.0038	0.976	Pearson	non-significant
Constitutional symptoms	GCA	0.47	0.001	phi_fisher	significant
Visual disturbances	GCA	-0.26	0.05	phi_fisher	non-significant
PMR	GCA	0.06	0.74	phi_fisher	non-significant
Clinically altered TA	GCA	0.32	0.02	phi_fisher	significant
ESR	GCA	0.55	2.38e-06	Pearson	significant
CRP	GCA	0.52	1.18e-05	Pearson	significant
Leukocytes	GCA	0.26	0.0454	Pearson	significant
Hemoglobin	GCA	-0.18	0.172	Pearson	non-significant
Infil. intensity histology	GCA	0.59	1.48e-07	Pearson	significant
MGC	GCA	0.49	2.64e-05	Pearson	significant
Eosinophils	GCA	0.45	9.93e-05	Pearson	significant
Lumen occlusion	GCA	0.67	3.83e-10	Pearson	significant
Intima thickness	GCA	0.5	1.28e-05	Pearson	significant
Media thickness	GCA	-0.06	0.628	Pearson	non-significant
Intima-media thickness	GCA	0.5	1.57e-05	Pearson	significant
Intima-meda ratio	GCA	0.72	3.96e-12	Pearson	significant
El. membrane disruption	GCA	0.6	0.001	phi_fisher	significant
miR-21-3p	GCA	0.68	1.26e-10	Pearson	significant
miR-21-5p	GCA	0.64	3.14e-09	Pearson	significant
miR-23b-3p	GCA	-0.55	1.46e-06	Pearson	significant
miR-30a-5p	GCA	-0.54	1.71e-06	Pearson	significant
miR-30b-5p	GCA	-0.52	5.22e-06	Pearson	significant
miR-30c-5p	GCA	-0.55	1.54e-06	Pearson	significant
miR-30d-5p	GCA	-0.6	6.7e-08	Pearson	significant
miR-30e-5p	GCA	-0.35	0.00336	Pearson	significant
miR-124-3p	GCA	-0.45	9.92e-05	Pearson	significant
miR-125a-5p	GCA	-0.6	6.89e-08	Pearson	significant
miR-132-3p	GCA	0.56	8.39e-07	Pearson	significant
miR-142-3p	GCA	0.42	0.000362	Pearson	significant
miR-142-5p	GCA	0.3	0.0124	Pearson	significant
miR-143-3p	GCA	-0.54	2e-06	Pearson	significant
miR-143-5p	GCA	-0.52	6.96e-06	Pearson	significant
miR-145-3p	GCA	-0.48	3.84e-05	Pearson	significant
miR-145-5p	GCA	-0.49	2.69e-05	Pearson	significant
miR-146a-5p	GCA	0.53	2.69e-06	Pearson	significant
miR-146b-5p	GCA	0.72	5.21e-12	Pearson	significant
miR-155-5p	GCA	0.54	2.21e-06	Pearson	significant
miR-195-5p	GCA	-0.57	3.86e-07	Pearson	significant
miR-210-3p	GCA	0.23	0.0613	Pearson	non-significant
miR-212-3p	GCA	0.56	7.65e-07	Pearson	significant
miR-326	GCA	0.23	0.0559	Pearson	non-significant
miR-342-5p	GCA	0.46	9.33e-05	Pearson	significant
miR-365a-3p	GCA	-0.44	0.000159	Pearson	significant
miR-424-5p	GCA	0.47	5.39e-05	Pearson	significant
miR-511-5p	GCA	0.48	3.11e-05	Pearson	significant
US measured intima-media thickness	GCA	0.51	5.46e-05	Pearson	significant
Halo sign	GCA	0.62	0.001	phi_fisher	significant
Extracranial involvement	GCA	0.27	0.08	phi_fisher	non-significant
Luminal stenosis	GCA	0.34	0.02	phi_fisher	significant
GCA	Gender	0.17	0.26	phi_fisher	non-significant
Gender	Gender	1	0	phi_fisher	significant
Age at diagnosis	Gender	-0.14	0.242	Pearson	non-significant
Constitutional symptoms	Gender	0.16	0.28	phi_fisher	non-significant
Visual disturbances	Gender	-0.13	0.4	phi_fisher	non-significant
PMR	Gender	0.05	1	phi_fisher	non-significant
Clinically altered TA	Gender	0.1	0.44	phi_fisher	non-significant
ESR	Gender	0.16	0.216	Pearson	non-significant
CRP	Gender	0.2	0.116	Pearson	non-significant
Leukocytes	Gender	0.21	0.115	Pearson	non-significant
Hemoglobin	Gender	0.28	0.0329	Pearson	significant
Infil. intensity histology	Gender	-0.041	0.737	Pearson	non-significant
MGC	Gender	-0.031	0.801	Pearson	non-significant
Eosinophils	Gender	0.038	0.756	Pearson	non-significant
Lumen occlusion	Gender	-0.043	0.726	Pearson	non-significant
Intima thickness	Gender	-0.025	0.838	Pearson	non-significant
Media thickness	Gender	0.012	0.923	Pearson	non-significant
Intima-media thickness	Gender	0.031	0.8	Pearson	non-significant
Intima-meda ratio	Gender	-0.035	0.775	Pearson	non-significant
El. membrane disruption	Gender	0.03	1	phi_fisher	non-significant
miR-21-3p	Gender	0.082	0.507	Pearson	non-significant
miR-21-5p	Gender	0.1	0.395	Pearson	non-significant
miR-23b-3p	Gender	0.12	0.333	Pearson	non-significant
miR-30a-5p	Gender	0.1	0.398	Pearson	non-significant
miR-30b-5p	Gender	0.15	0.226	Pearson	non-significant
miR-30c-5p	Gender	0.047	0.703	Pearson	non-significant
miR-30d-5p	Gender	0.082	0.508	Pearson	non-significant
miR-30e-5p	Gender	0.059	0.635	Pearson	non-significant
miR-124-3p	Gender	-0.098	0.428	Pearson	non-significant
miR-125a-5p	Gender	0.097	0.43	Pearson	non-significant
miR-132-3p	Gender	0.17	0.159	Pearson	non-significant
miR-142-3p	Gender	-0.11	0.39	Pearson	non-significant
miR-142-5p	Gender	-0.15	0.238	Pearson	non-significant
miR-143-3p	Gender	0.1	0.407	Pearson	non-significant
miR-143-5p	Gender	0.16	0.206	Pearson	non-significant
miR-145-3p	Gender	0.11	0.373	Pearson	non-significant
miR-145-5p	Gender	0.1	0.413	Pearson	non-significant
miR-146a-5p	Gender	-0.12	0.339	Pearson	non-significant
miR-146b-5p	Gender	0.048	0.695	Pearson	non-significant
miR-155-5p	Gender	-0.037	0.766	Pearson	non-significant
miR-195-5p	Gender	0.1	0.397	Pearson	non-significant
miR-210-3p	Gender	0.22	0.0783	Pearson	non-significant
miR-212-3p	Gender	0.24	0.0496	Pearson	significant
miR-326	Gender	0.024	0.846	Pearson	non-significant
miR-342-5p	Gender	0.072	0.559	Pearson	non-significant
miR-365a-3p	Gender	0.1	0.408	Pearson	non-significant
miR-424-5p	Gender	-0.21	0.0914	Pearson	non-significant
miR-511-5p	Gender	0.055	0.655	Pearson	non-significant
US measured intima-media thickness	Gender	0.25	0.065	Pearson	non-significant
Halo sign	Gender	0.17	0.36	phi_fisher	non-significant
Extracranial involvement	Gender	0.39	0.008	phi_fisher	significant
Luminal stenosis	Gender	0.04	1	phi_fisher	non-significant
GCA	Age at diagnosis	-0.0038	0.976	Pearson	non-significant
Gender	Age at diagnosis	-0.14	0.242	Pearson	non-significant
Age at diagnosis	Age at diagnosis	1	0	Spearman	significant
Constitutional symptoms	Age at diagnosis	0.12	0.346	Pearson	non-significant
Visual disturbances	Age at diagnosis	-0.16	0.186	Pearson	non-significant
PMR	Age at diagnosis	0.066	0.594	Pearson	non-significant
Clinically altered TA	Age at diagnosis	0.096	0.438	Pearson	non-significant
ESR	Age at diagnosis	0.035	0.784	Spearman	non-significant
CRP	Age at diagnosis	0.056	0.66	Spearman	non-significant
Leukocytes	Age at diagnosis	-0.13	0.338	Spearman	non-significant
Hemoglobin	Age at diagnosis	-0.1	0.434	Spearman	non-significant
Infil. intensity histology	Age at diagnosis	0.054	0.66	Spearman	non-significant
MGC	Age at diagnosis	0.047	0.705	Spearman	non-significant
Eosinophils	Age at diagnosis	0.016	0.894	Spearman	non-significant
Lumen occlusion	Age at diagnosis	0.093	0.45	Spearman	non-significant
Intima thickness	Age at diagnosis	-0.065	0.599	Spearman	non-significant
Media thickness	Age at diagnosis	-0.086	0.487	Spearman	non-significant
Intima-media thickness	Age at diagnosis	-0.035	0.775	Spearman	non-significant
Intima-meda ratio	Age at diagnosis	0.012	0.92	Spearman	non-significant
El. membrane disruption	Age at diagnosis	0.095	0.44	Pearson	non-significant
miR-21-3p	Age at diagnosis	-0.044	0.724	Spearman	non-significant
miR-21-5p	Age at diagnosis	-0.025	0.842	Spearman	non-significant
miR-23b-3p	Age at diagnosis	-0.2	0.111	Spearman	non-significant
miR-30a-5p	Age at diagnosis	-0.17	0.163	Spearman	non-significant
miR-30b-5p	Age at diagnosis	-0.21	0.0861	Spearman	non-significant
miR-30c-5p	Age at diagnosis	-0.18	0.139	Spearman	non-significant
miR-30d-5p	Age at diagnosis	-0.17	0.167	Spearman	non-significant
miR-30e-5p	Age at diagnosis	-0.042	0.731	Spearman	non-significant
miR-124-3p	Age at diagnosis	-0.0089	0.942	Spearman	non-significant
miR-125a-5p	Age at diagnosis	-0.1	0.402	Spearman	non-significant
miR-132-3p	Age at diagnosis	-0.02	0.874	Spearman	non-significant
miR-142-3p	Age at diagnosis	0.027	0.827	Spearman	non-significant
miR-142-5p	Age at diagnosis	0.051	0.678	Spearman	non-significant
miR-143-3p	Age at diagnosis	-0.16	0.195	Spearman	non-significant
miR-143-5p	Age at diagnosis	-0.15	0.208	Spearman	non-significant
miR-145-3p	Age at diagnosis	-0.17	0.176	Spearman	non-significant
miR-145-5p	Age at diagnosis	-0.16	0.18	Spearman	non-significant
miR-146a-5p	Age at diagnosis	-0.0071	0.954	Spearman	non-significant
miR-146b-5p	Age at diagnosis	0.0055	0.965	Spearman	non-significant
miR-155-5p	Age at diagnosis	0.021	0.868	Spearman	non-significant
miR-195-5p	Age at diagnosis	-0.072	0.558	Spearman	non-significant
miR-210-3p	Age at diagnosis	0.039	0.753	Spearman	non-significant
miR-212-3p	Age at diagnosis	-0.013	0.916	Spearman	non-significant
miR-326	Age at diagnosis	-0.041	0.737	Spearman	non-significant
miR-342-5p	Age at diagnosis	-0.026	0.831	Spearman	non-significant
miR-365a-3p	Age at diagnosis	-0.11	0.362	Spearman	non-significant
miR-424-5p	Age at diagnosis	0.084	0.497	Spearman	non-significant
miR-511-5p	Age at diagnosis	0.1	0.404	Spearman	non-significant
US measured intima-media thickness	Age at diagnosis	0.19	0.154	Spearman	non-significant
Halo sign	Age at diagnosis	0.11	0.446	Pearson	non-significant
Extracranial involvement	Age at diagnosis	0.15	0.292	Pearson	non-significant
Luminal stenosis	Age at diagnosis	0.012	0.932	Pearson	non-significant
GCA	Constitutional symptoms	0.47	0.001	phi_fisher	significant
Gender	Constitutional symptoms	0.16	0.28	phi_fisher	non-significant
Age at diagnosis	Constitutional symptoms	0.12	0.346	Pearson	non-significant
Constitutional symptoms	Constitutional symptoms	1	0	phi_fisher	significant
Visual disturbances	Constitutional symptoms	-0.22	0.12	phi_fisher	non-significant
PMR	Constitutional symptoms	0.08	0.75	phi_fisher	non-significant
Clinically altered TA	Constitutional symptoms	0.04	0.8	phi_fisher	non-significant
ESR	Constitutional symptoms	0.27	0.0334	Pearson	significant
CRP	Constitutional symptoms	0.31	0.0121	Pearson	significant
Leukocytes	Constitutional symptoms	0.27	0.0444	Pearson	significant
Hemoglobin	Constitutional symptoms	-0.08	0.546	Pearson	non-significant
Infil. intensity histology	Constitutional symptoms	0.27	0.0264	Pearson	significant
MGC	Constitutional symptoms	0.13	0.3	Pearson	non-significant
Eosinophils	Constitutional symptoms	0.13	0.291	Pearson	non-significant
Lumen occlusion	Constitutional symptoms	0.29	0.0183	Pearson	significant
Intima thickness	Constitutional symptoms	0.2	0.103	Pearson	non-significant
Media thickness	Constitutional symptoms	-0.05	0.685	Pearson	non-significant
Intima-media thickness	Constitutional symptoms	0.22	0.0778	Pearson	non-significant
Intima-meda ratio	Constitutional symptoms	0.31	0.0107	Pearson	significant
El. membrane disruption	Constitutional symptoms	0.31	0.01	phi_fisher	significant
miR-21-3p	Constitutional symptoms	0.4	0.000835	Pearson	significant
miR-21-5p	Constitutional symptoms	0.42	0.000361	Pearson	significant
miR-23b-3p	Constitutional symptoms	-0.22	0.0731	Pearson	non-significant
miR-30a-5p	Constitutional symptoms	-0.27	0.0292	Pearson	significant
miR-30b-5p	Constitutional symptoms	-0.28	0.0199	Pearson	significant
miR-30c-5p	Constitutional symptoms	-0.24	0.0509	Pearson	non-significant
miR-30d-5p	Constitutional symptoms	-0.32	0.00892	Pearson	significant
miR-30e-5p	Constitutional symptoms	-0.17	0.167	Pearson	non-significant
miR-124-3p	Constitutional symptoms	-0.26	0.0314	Pearson	significant
miR-125a-5p	Constitutional symptoms	-0.23	0.0589	Pearson	non-significant
miR-132-3p	Constitutional symptoms	0.35	0.00385	Pearson	significant
miR-142-3p	Constitutional symptoms	0.24	0.0505	Pearson	non-significant
miR-142-5p	Constitutional symptoms	0.12	0.326	Pearson	non-significant
miR-143-3p	Constitutional symptoms	-0.25	0.0446	Pearson	significant
miR-143-5p	Constitutional symptoms	-0.22	0.0698	Pearson	non-significant
miR-145-3p	Constitutional symptoms	-0.23	0.0633	Pearson	non-significant
miR-145-5p	Constitutional symptoms	-0.22	0.0706	Pearson	non-significant
miR-146a-5p	Constitutional symptoms	0.29	0.0178	Pearson	significant
miR-146b-5p	Constitutional symptoms	0.42	0.000396	Pearson	significant
miR-155-5p	Constitutional symptoms	0.28	0.0226	Pearson	significant
miR-195-5p	Constitutional symptoms	-0.24	0.0498	Pearson	significant
miR-210-3p	Constitutional symptoms	0.087	0.483	Pearson	non-significant
miR-212-3p	Constitutional symptoms	0.29	0.0159	Pearson	significant
miR-326	Constitutional symptoms	0.086	0.49	Pearson	non-significant
miR-342-5p	Constitutional symptoms	0.24	0.0538	Pearson	non-significant
miR-365a-3p	Constitutional symptoms	-0.22	0.0772	Pearson	non-significant
miR-424-5p	Constitutional symptoms	0.14	0.272	Pearson	non-significant
miR-511-5p	Constitutional symptoms	0.16	0.207	Pearson	non-significant
US measured intima-media thickness	Constitutional symptoms	0.22	0.0955	Pearson	non-significant
Halo sign	Constitutional symptoms	0.2	1	phi_fisher	non-significant
Extracranial involvement	Constitutional symptoms	0.15	0.33	phi_fisher	non-significant
Luminal stenosis	Constitutional symptoms	0.21	0.17	phi_fisher	non-significant
GCA	Visual disturbances	-0.26	0.05	phi_fisher	non-significant
Gender	Visual disturbances	-0.13	0.4	phi_fisher	non-significant
Age at diagnosis	Visual disturbances	-0.16	0.186	Pearson	non-significant
Constitutional symptoms	Visual disturbances	-0.22	0.12	phi_fisher	non-significant
Visual disturbances	Visual disturbances	1	0	phi_fisher	non-significant
PMR	Visual disturbances	-0.01	1	phi_fisher	non-significant
Clinically altered TA	Visual disturbances	-0.19	0.13	phi_fisher	non-significant
ESR	Visual disturbances	-0.38	0.00231	Pearson	significant
CRP	Visual disturbances	-0.45	0.000229	Pearson	significant
Leukocytes	Visual disturbances	-0.07	0.599	Pearson	non-significant
Hemoglobin	Visual disturbances	0.32	0.0147	Pearson	significant
Infil. intensity histology	Visual disturbances	-0.13	0.297	Pearson	non-significant
MGC	Visual disturbances	-0.14	0.242	Pearson	non-significant
Eosinophils	Visual disturbances	-0.16	0.186	Pearson	non-significant
Lumen occlusion	Visual disturbances	-0.19	0.117	Pearson	non-significant
Intima thickness	Visual disturbances	-0.19	0.131	Pearson	non-significant
Media thickness	Visual disturbances	0.018	0.886	Pearson	non-significant
Intima-media thickness	Visual disturbances	-0.23	0.0594	Pearson	non-significant
Intima-meda ratio	Visual disturbances	-0.26	0.0367	Pearson	significant
El. membrane disruption	Visual disturbances	-0.12	0.44	phi_fisher	non-significant
miR-21-3p	Visual disturbances	-0.22	0.0694	Pearson	non-significant
miR-21-5p	Visual disturbances	-0.19	0.131	Pearson	non-significant
miR-23b-3p	Visual disturbances	0.13	0.309	Pearson	non-significant
miR-30a-5p	Visual disturbances	0.11	0.385	Pearson	non-significant
miR-30b-5p	Visual disturbances	0.12	0.339	Pearson	non-significant
miR-30c-5p	Visual disturbances	0.11	0.37	Pearson	non-significant
miR-30d-5p	Visual disturbances	0.12	0.327	Pearson	non-significant
miR-30e-5p	Visual disturbances	0.073	0.556	Pearson	non-significant
miR-124-3p	Visual disturbances	-0.026	0.837	Pearson	non-significant
miR-125a-5p	Visual disturbances	0.11	0.37	Pearson	non-significant
miR-132-3p	Visual disturbances	-0.13	0.278	Pearson	non-significant
miR-142-3p	Visual disturbances	-0.13	0.299	Pearson	non-significant
miR-142-5p	Visual disturbances	-0.074	0.55	Pearson	non-significant
miR-143-3p	Visual disturbances	0.073	0.559	Pearson	non-significant
miR-143-5p	Visual disturbances	0.066	0.595	Pearson	non-significant
miR-145-3p	Visual disturbances	0.036	0.77	Pearson	non-significant
miR-145-5p	Visual disturbances	0.062	0.617	Pearson	non-significant
miR-146a-5p	Visual disturbances	-0.21	0.0934	Pearson	non-significant
miR-146b-5p	Visual disturbances	-0.25	0.038	Pearson	significant
miR-155-5p	Visual disturbances	-0.15	0.233	Pearson	non-significant
miR-195-5p	Visual disturbances	0.1	0.411	Pearson	non-significant
miR-210-3p	Visual disturbances	-0.054	0.665	Pearson	non-significant
miR-212-3p	Visual disturbances	-0.14	0.265	Pearson	non-significant
miR-326	Visual disturbances	-0.18	0.144	Pearson	non-significant
miR-342-5p	Visual disturbances	-0.13	0.29	Pearson	non-significant
miR-365a-3p	Visual disturbances	0.052	0.676	Pearson	non-significant
miR-424-5p	Visual disturbances	-0.0024	0.984	Pearson	non-significant
miR-511-5p	Visual disturbances	-0.079	0.527	Pearson	non-significant
US measured intima-media thickness	Visual disturbances	-0.064	0.638	Pearson	non-significant
Halo sign	Visual disturbances	0.06	0.75	phi_fisher	non-significant
Extracranial involvement	Visual disturbances	-0.22	0.17	phi_fisher	non-significant
Luminal stenosis	Visual disturbances	0.19	0.25	phi_fisher	non-significant
GCA	PMR	0.06	0.74	phi_fisher	non-significant
Gender	PMR	0.05	1	phi_fisher	non-significant
Age at diagnosis	PMR	0.066	0.594	Pearson	non-significant
Constitutional symptoms	PMR	0.08	0.75	phi_fisher	non-significant
Visual disturbances	PMR	-0.01	1	phi_fisher	non-significant
PMR	PMR	1	0	phi_fisher	significant
Clinically altered TA	PMR	0.06	0.75	phi_fisher	non-significant
ESR	PMR	0.058	0.65	Pearson	non-significant
CRP	PMR	-0.022	0.866	Pearson	non-significant
Leukocytes	PMR	-0.096	0.475	Pearson	non-significant
Hemoglobin	PMR	-0.24	0.0658	Pearson	non-significant
Infil. intensity histology	PMR	0.012	0.923	Pearson	non-significant
MGC	PMR	-0.078	0.53	Pearson	non-significant
Eosinophils	PMR	-0.18	0.146	Pearson	non-significant
Lumen occlusion	PMR	0.09	0.467	Pearson	non-significant
Intima thickness	PMR	0.022	0.861	Pearson	non-significant
Media thickness	PMR	0.12	0.327	Pearson	non-significant
Intima-media thickness	PMR	-0.075	0.544	Pearson	non-significant
Intima-meda ratio	PMR	0.1	0.415	Pearson	non-significant
El. membrane disruption	PMR	0.06	0.75	phi_fisher	non-significant
miR-21-3p	PMR	-0.082	0.511	Pearson	non-significant
miR-21-5p	PMR	-0.068	0.587	Pearson	non-significant
miR-23b-3p	PMR	-0.072	0.564	Pearson	non-significant
miR-30a-5p	PMR	-0.06	0.631	Pearson	non-significant
miR-30b-5p	PMR	0.0058	0.963	Pearson	non-significant
miR-30c-5p	PMR	-0.014	0.912	Pearson	non-significant
miR-30d-5p	PMR	-0.0085	0.946	Pearson	non-significant
miR-30e-5p	PMR	-0.044	0.725	Pearson	non-significant
miR-124-3p	PMR	-0.057	0.647	Pearson	non-significant
miR-125a-5p	PMR	-0.12	0.343	Pearson	non-significant
miR-132-3p	PMR	-0.076	0.54	Pearson	non-significant
miR-142-3p	PMR	0.05	0.687	Pearson	non-significant
miR-142-5p	PMR	0.0039	0.975	Pearson	non-significant
miR-143-3p	PMR	-0.06	0.631	Pearson	non-significant
miR-143-5p	PMR	-0.1	0.423	Pearson	non-significant
miR-145-3p	PMR	-0.055	0.66	Pearson	non-significant
miR-145-5p	PMR	-0.037	0.765	Pearson	non-significant
miR-146a-5p	PMR	-0.044	0.722	Pearson	non-significant
miR-146b-5p	PMR	-0.035	0.779	Pearson	non-significant
miR-155-5p	PMR	-0.023	0.854	Pearson	non-significant
miR-195-5p	PMR	-0.12	0.321	Pearson	non-significant
miR-210-3p	PMR	-0.14	0.273	Pearson	non-significant
miR-212-3p	PMR	-0.043	0.732	Pearson	non-significant
miR-326	PMR	-0.24	0.0487	Pearson	significant
miR-342-5p	PMR	-0.062	0.621	Pearson	non-significant
miR-365a-3p	PMR	-0.075	0.546	Pearson	non-significant
miR-424-5p	PMR	-0.0077	0.951	Pearson	non-significant
miR-511-5p	PMR	0.084	0.499	Pearson	non-significant
US measured intima-media thickness	PMR	0.24	0.07	Pearson	non-significant
Halo sign	PMR	0.3	0.04	phi_fisher	significant
Extracranial involvement	PMR	0.07	0.69	phi_fisher	non-significant
Luminal stenosis	PMR	0.09	0.73	phi_fisher	non-significant
GCA	Clinically altered TA	0.32	0.02	phi_fisher	significant
Gender	Clinically altered TA	0.1	0.44	phi_fisher	non-significant
Age at diagnosis	Clinically altered TA	0.096	0.438	Pearson	non-significant
Constitutional symptoms	Clinically altered TA	0.04	0.8	phi_fisher	non-significant
Visual disturbances	Clinically altered TA	-0.19	0.13	phi_fisher	non-significant
PMR	Clinically altered TA	0.06	0.75	phi_fisher	non-significant
Clinically altered TA	Clinically altered TA	1	0	phi_fisher	significant
ESR	Clinically altered TA	0.2	0.109	Pearson	non-significant
CRP	Clinically altered TA	0.29	0.02	Pearson	significant
Leukocytes	Clinically altered TA	0.16	0.235	Pearson	non-significant
Hemoglobin	Clinically altered TA	0.0021	0.987	Pearson	non-significant
Infil. intensity histology	Clinically altered TA	0.6	6.17e-08	Pearson	significant
MGC	Clinically altered TA	0.62	2.05e-08	Pearson	significant
Eosinophils	Clinically altered TA	0.58	2.03e-07	Pearson	significant
Lumen occlusion	Clinically altered TA	0.59	1.55e-07	Pearson	significant
Intima thickness	Clinically altered TA	0.5	1.92e-05	Pearson	significant
Media thickness	Clinically altered TA	0.14	0.251	Pearson	non-significant
Intima-media thickness	Clinically altered TA	0.54	2.79e-06	Pearson	significant
Intima-meda ratio	Clinically altered TA	0.47	5.5e-05	Pearson	significant
El. membrane disruption	Clinically altered TA	0.59	0.001	phi_fisher	significant
miR-21-3p	Clinically altered TA	0.38	0.00162	Pearson	significant
miR-21-5p	Clinically altered TA	0.43	0.000285	Pearson	significant
miR-23b-3p	Clinically altered TA	-0.62	2.81e-08	Pearson	significant
miR-30a-5p	Clinically altered TA	-0.57	4.32e-07	Pearson	significant
miR-30b-5p	Clinically altered TA	-0.57	3.79e-07	Pearson	significant
miR-30c-5p	Clinically altered TA	-0.63	1.38e-08	Pearson	significant
miR-30d-5p	Clinically altered TA	-0.55	1.37e-06	Pearson	significant
miR-30e-5p	Clinically altered TA	-0.55	1.29e-06	Pearson	significant
miR-124-3p	Clinically altered TA	-0.35	0.00398	Pearson	significant
miR-125a-5p	Clinically altered TA	-0.66	1.07e-09	Pearson	significant
miR-132-3p	Clinically altered TA	0.36	0.00277	Pearson	significant
miR-142-3p	Clinically altered TA	0.31	0.0118	Pearson	significant
miR-142-5p	Clinically altered TA	0.38	0.00153	Pearson	significant
miR-143-3p	Clinically altered TA	-0.58	2.51e-07	Pearson	significant
miR-143-5p	Clinically altered TA	-0.53	3.47e-06	Pearson	significant
miR-145-3p	Clinically altered TA	-0.58	2.11e-07	Pearson	significant
miR-145-5p	Clinically altered TA	-0.63	1.28e-08	Pearson	significant
miR-146a-5p	Clinically altered TA	0.45	0.000118	Pearson	significant
miR-146b-5p	Clinically altered TA	0.48	3.26e-05	Pearson	significant
miR-155-5p	Clinically altered TA	0.51	8.68e-06	Pearson	significant
miR-195-5p	Clinically altered TA	-0.55	1.66e-06	Pearson	significant
miR-210-3p	Clinically altered TA	0.38	0.00158	Pearson	significant
miR-212-3p	Clinically altered TA	0.37	0.00223	Pearson	significant
miR-326	Clinically altered TA	0.1	0.409	Pearson	non-significant
miR-342-5p	Clinically altered TA	0.18	0.142	Pearson	non-significant
miR-365a-3p	Clinically altered TA	-0.57	5.94e-07	Pearson	significant
miR-424-5p	Clinically altered TA	0.38	0.00171	Pearson	significant
miR-511-5p	Clinically altered TA	0.45	0.00015	Pearson	significant
US measured intima-media thickness	Clinically altered TA	0.46	0.000343	Pearson	significant
Halo sign	Clinically altered TA	0.34	0.03	phi_fisher	significant
Extracranial involvement	Clinically altered TA	0.23	0.17	phi_fisher	non-significant
Luminal stenosis	Clinically altered TA	0.46	0.001	phi_fisher	significant
GCA	ESR	0.55	2.38e-06	Pearson	significant
Gender	ESR	0.16	0.216	Pearson	non-significant
Age at diagnosis	ESR	0.035	0.784	Spearman	non-significant
Constitutional symptoms	ESR	0.27	0.0334	Pearson	significant
Visual disturbances	ESR	-0.38	0.00231	Pearson	significant
PMR	ESR	0.058	0.65	Pearson	non-significant
Clinically altered TA	ESR	0.2	0.109	Pearson	non-significant
ESR	ESR	1	0	Spearman	significant
CRP	ESR	0.78	4.3e-14	Spearman	significant
Leukocytes	ESR	0.34	0.0092	Spearman	significant
Hemoglobin	ESR	-0.54	1.2e-05	Spearman	significant
Infil. intensity histology	ESR	0.27	0.0353	Spearman	significant
MGC	ESR	0.29	0.0232	Spearman	significant
Eosinophils	ESR	0.29	0.0212	Spearman	significant
Lumen occlusion	ESR	0.38	0.00225	Spearman	significant
Intima thickness	ESR	0.39	0.00165	Spearman	significant
Media thickness	ESR	0.22	0.0789	Spearman	non-significant
Intima-media thickness	ESR	0.36	0.00399	Spearman	significant
Intima-meda ratio	ESR	0.36	0.00418	Spearman	significant
El. membrane disruption	ESR	0.28	0.0244	Pearson	significant
miR-21-3p	ESR	0.41	0.00076	Spearman	significant
miR-21-5p	ESR	0.45	0.00019	Spearman	significant
miR-23b-3p	ESR	-0.23	0.0672	Spearman	non-significant
miR-30a-5p	ESR	-0.27	0.0305	Spearman	significant
miR-30b-5p	ESR	-0.3	0.0161	Spearman	significant
miR-30c-5p	ESR	-0.26	0.0391	Spearman	significant
miR-30d-5p	ESR	-0.28	0.029	Spearman	significant
miR-30e-5p	ESR	-0.19	0.138	Spearman	non-significant
miR-124-3p	ESR	-0.077	0.551	Spearman	non-significant
miR-125a-5p	ESR	-0.35	0.00439	Spearman	significant
miR-132-3p	ESR	0.37	0.0025	Spearman	significant
miR-142-3p	ESR	0.18	0.148	Spearman	non-significant
miR-142-5p	ESR	0.17	0.193	Spearman	non-significant
miR-143-3p	ESR	-0.3	0.0165	Spearman	significant
miR-143-5p	ESR	-0.29	0.019	Spearman	significant
miR-145-3p	ESR	-0.2	0.112	Spearman	non-significant
miR-145-5p	ESR	-0.21	0.0989	Spearman	non-significant
miR-146a-5p	ESR	0.35	0.00431	Spearman	significant
miR-146b-5p	ESR	0.4	0.00128	Spearman	significant
miR-155-5p	ESR	0.24	0.054	Spearman	non-significant
miR-195-5p	ESR	-0.34	0.00595	Spearman	significant
miR-210-3p	ESR	0.2	0.117	Spearman	non-significant
miR-212-3p	ESR	0.2	0.108	Spearman	non-significant
miR-326	ESR	0.23	0.0637	Spearman	non-significant
miR-342-5p	ESR	0.018	0.889	Spearman	non-significant
miR-365a-3p	ESR	-0.14	0.288	Spearman	non-significant
miR-424-5p	ESR	0.28	0.0253	Spearman	significant
miR-511-5p	ESR	0.32	0.00946	Spearman	significant
US measured intima-media thickness	ESR	0.25	0.0609	Spearman	non-significant
Halo sign	ESR	0.38	0.00501	Pearson	significant
Extracranial involvement	ESR	0.088	0.549	Pearson	non-significant
Luminal stenosis	ESR	0.14	0.283	Pearson	non-significant
GCA	CRP	0.52	1.18e-05	Pearson	significant
Gender	CRP	0.2	0.116	Pearson	non-significant
Age at diagnosis	CRP	0.056	0.66	Spearman	non-significant
Constitutional symptoms	CRP	0.31	0.0121	Pearson	significant
Visual disturbances	CRP	-0.45	0.000229	Pearson	significant
PMR	CRP	-0.022	0.866	Pearson	non-significant
Clinically altered TA	CRP	0.29	0.02	Pearson	significant
ESR	CRP	0.78	4.3e-14	Spearman	significant
CRP	CRP	1	0	Spearman	significant
Leukocytes	CRP	0.36	0.00612	Spearman	significant
Hemoglobin	CRP	-0.31	0.018	Spearman	significant
Infil. intensity histology	CRP	0.45	0.000194	Spearman	significant
MGC	CRP	0.48	5.67e-05	Spearman	significant
Eosinophils	CRP	0.49	5.25e-05	Spearman	significant
Lumen occlusion	CRP	0.57	1.2e-06	Spearman	significant
Intima thickness	CRP	0.52	1.18e-05	Spearman	significant
Media thickness	CRP	0.28	0.0255	Spearman	significant
Intima-media thickness	CRP	0.48	5.8e-05	Spearman	significant
Intima-meda ratio	CRP	0.49	4.23e-05	Spearman	significant
El. membrane disruption	CRP	0.41	0.000854	Pearson	significant
miR-21-3p	CRP	0.54	4.15e-06	Spearman	significant
miR-21-5p	CRP	0.53	6.53e-06	Spearman	significant
miR-23b-3p	CRP	-0.39	0.00141	Spearman	significant
miR-30a-5p	CRP	-0.41	0.000983	Spearman	significant
miR-30b-5p	CRP	-0.44	0.000316	Spearman	significant
miR-30c-5p	CRP	-0.38	0.00207	Spearman	significant
miR-30d-5p	CRP	-0.41	0.000804	Spearman	significant
miR-30e-5p	CRP	-0.28	0.0264	Spearman	significant
miR-124-3p	CRP	-0.21	0.102	Spearman	non-significant
miR-125a-5p	CRP	-0.45	0.000201	Spearman	significant
miR-132-3p	CRP	0.49	4.6e-05	Spearman	significant
miR-142-3p	CRP	0.34	0.00684	Spearman	significant
miR-142-5p	CRP	0.33	0.00808	Spearman	significant
miR-143-3p	CRP	-0.41	0.000923	Spearman	significant
miR-143-5p	CRP	-0.38	0.00189	Spearman	significant
miR-145-3p	CRP	-0.34	0.00563	Spearman	significant
miR-145-5p	CRP	-0.32	0.0108	Spearman	significant
miR-146a-5p	CRP	0.5	2.87e-05	Spearman	significant
miR-146b-5p	CRP	0.55	3.2e-06	Spearman	significant
miR-155-5p	CRP	0.46	0.000164	Spearman	significant
miR-195-5p	CRP	-0.47	0.000108	Spearman	significant
miR-210-3p	CRP	0.28	0.0257	Spearman	significant
miR-212-3p	CRP	0.42	0.000574	Spearman	significant
miR-326	CRP	0.24	0.0538	Spearman	non-significant
miR-342-5p	CRP	0.27	0.0349	Spearman	significant
miR-365a-3p	CRP	-0.31	0.0137	Spearman	significant
miR-424-5p	CRP	0.33	0.00817	Spearman	significant
miR-511-5p	CRP	0.3	0.0162	Spearman	significant
US measured intima-media thickness	CRP	0.37	0.00435	Spearman	significant
Halo sign	CRP	0.21	0.133	Pearson	non-significant
Extracranial involvement	CRP	0.19	0.188	Pearson	non-significant
Luminal stenosis	CRP	0.093	0.489	Pearson	non-significant
GCA	Leukocytes	0.26	0.0454	Pearson	significant
Gender	Leukocytes	0.21	0.115	Pearson	non-significant
Age at diagnosis	Leukocytes	-0.13	0.338	Spearman	non-significant
Constitutional symptoms	Leukocytes	0.27	0.0444	Pearson	significant
Visual disturbances	Leukocytes	-0.07	0.599	Pearson	non-significant
PMR	Leukocytes	-0.096	0.475	Pearson	non-significant
Clinically altered TA	Leukocytes	0.16	0.235	Pearson	non-significant
ESR	Leukocytes	0.34	0.0092	Spearman	significant
CRP	Leukocytes	0.36	0.00612	Spearman	significant
Leukocytes	Leukocytes	1	0	Spearman	significant
Hemoglobin	Leukocytes	0.041	0.757	Spearman	non-significant
Infil. intensity histology	Leukocytes	0.16	0.244	Spearman	non-significant
MGC	Leukocytes	0.13	0.341	Spearman	non-significant
Eosinophils	Leukocytes	0.21	0.122	Spearman	non-significant
Lumen occlusion	Leukocytes	0.19	0.155	Spearman	non-significant
Intima thickness	Leukocytes	0.28	0.0334	Spearman	significant
Media thickness	Leukocytes	0.088	0.511	Spearman	non-significant
Intima-media thickness	Leukocytes	0.26	0.0455	Spearman	significant
Intima-meda ratio	Leukocytes	0.27	0.0411	Spearman	significant
El. membrane disruption	Leukocytes	0.16	0.244	Pearson	non-significant
miR-21-3p	Leukocytes	0.25	0.0587	Spearman	non-significant
miR-21-5p	Leukocytes	0.22	0.101	Spearman	non-significant
miR-23b-3p	Leukocytes	-0.065	0.629	Spearman	non-significant
miR-30a-5p	Leukocytes	-0.11	0.4	Spearman	non-significant
miR-30b-5p	Leukocytes	-0.09	0.503	Spearman	non-significant
miR-30c-5p	Leukocytes	-0.14	0.31	Spearman	non-significant
miR-30d-5p	Leukocytes	-0.12	0.357	Spearman	non-significant
miR-30e-5p	Leukocytes	-0.07	0.602	Spearman	non-significant
miR-124-3p	Leukocytes	-0.057	0.668	Spearman	non-significant
miR-125a-5p	Leukocytes	-0.13	0.314	Spearman	non-significant
miR-132-3p	Leukocytes	0.2	0.127	Spearman	non-significant
miR-142-3p	Leukocytes	-0.0046	0.973	Spearman	non-significant
miR-142-5p	Leukocytes	0.032	0.813	Spearman	non-significant
miR-143-3p	Leukocytes	-0.1	0.442	Spearman	non-significant
miR-143-5p	Leukocytes	-0.092	0.493	Spearman	non-significant
miR-145-3p	Leukocytes	-0.088	0.51	Spearman	non-significant
miR-145-5p	Leukocytes	-0.12	0.36	Spearman	non-significant
miR-146a-5p	Leukocytes	0.035	0.794	Spearman	non-significant
miR-146b-5p	Leukocytes	0.13	0.334	Spearman	non-significant
miR-155-5p	Leukocytes	0.061	0.647	Spearman	non-significant
miR-195-5p	Leukocytes	-0.11	0.419	Spearman	non-significant
miR-210-3p	Leukocytes	-0.0017	0.99	Spearman	non-significant
miR-212-3p	Leukocytes	0.11	0.392	Spearman	non-significant
miR-326	Leukocytes	0.039	0.771	Spearman	non-significant
miR-342-5p	Leukocytes	-0.02	0.88	Spearman	non-significant
miR-365a-3p	Leukocytes	-0.097	0.47	Spearman	non-significant
miR-424-5p	Leukocytes	0.11	0.431	Spearman	non-significant
miR-511-5p	Leukocytes	0.042	0.752	Spearman	non-significant
US measured intima-media thickness	Leukocytes	0.095	0.486	Spearman	non-significant
Halo sign	Leukocytes	0.2	0.153	Pearson	non-significant
Extracranial involvement	Leukocytes	-0.12	0.429	Pearson	non-significant
Luminal stenosis	Leukocytes	0.061	0.651	Pearson	non-significant
GCA	Hemoglobin	-0.18	0.172	Pearson	non-significant
Gender	Hemoglobin	0.28	0.0329	Pearson	significant
Age at diagnosis	Hemoglobin	-0.1	0.434	Spearman	non-significant
Constitutional symptoms	Hemoglobin	-0.08	0.546	Pearson	non-significant
Visual disturbances	Hemoglobin	0.32	0.0147	Pearson	significant
PMR	Hemoglobin	-0.24	0.0658	Pearson	non-significant
Clinically altered TA	Hemoglobin	0.0021	0.987	Pearson	non-significant
ESR	Hemoglobin	-0.54	1.2e-05	Spearman	significant
CRP	Hemoglobin	-0.31	0.018	Spearman	significant
Leukocytes	Hemoglobin	0.041	0.757	Spearman	non-significant
Hemoglobin	Hemoglobin	1	0	Spearman	significant
Infil. intensity histology	Hemoglobin	0.033	0.806	Spearman	non-significant
MGC	Hemoglobin	0.0043	0.974	Spearman	non-significant
Eosinophils	Hemoglobin	0.074	0.577	Spearman	non-significant
Lumen occlusion	Hemoglobin	-0.042	0.751	Spearman	non-significant
Intima thickness	Hemoglobin	0.032	0.811	Spearman	non-significant
Media thickness	Hemoglobin	0.047	0.724	Spearman	non-significant
Intima-media thickness	Hemoglobin	0.045	0.737	Spearman	non-significant
Intima-meda ratio	Hemoglobin	0.014	0.914	Spearman	non-significant
El. membrane disruption	Hemoglobin	-0.055	0.679	Pearson	non-significant
miR-21-3p	Hemoglobin	-0.11	0.424	Spearman	non-significant
miR-21-5p	Hemoglobin	-0.14	0.279	Spearman	non-significant
miR-23b-3p	Hemoglobin	-0.034	0.799	Spearman	non-significant
miR-30a-5p	Hemoglobin	0.03	0.823	Spearman	non-significant
miR-30b-5p	Hemoglobin	0.014	0.918	Spearman	non-significant
miR-30c-5p	Hemoglobin	-0.031	0.815	Spearman	non-significant
miR-30d-5p	Hemoglobin	-0.028	0.835	Spearman	non-significant
miR-30e-5p	Hemoglobin	-0.062	0.642	Spearman	non-significant
miR-124-3p	Hemoglobin	-0.12	0.349	Spearman	non-significant
miR-125a-5p	Hemoglobin	0.017	0.898	Spearman	non-significant
miR-132-3p	Hemoglobin	-0.091	0.492	Spearman	non-significant
miR-142-3p	Hemoglobin	0.019	0.885	Spearman	non-significant
miR-142-5p	Hemoglobin	0.084	0.526	Spearman	non-significant
miR-143-3p	Hemoglobin	0.022	0.867	Spearman	non-significant
miR-143-5p	Hemoglobin	0.073	0.582	Spearman	non-significant
miR-145-3p	Hemoglobin	-0.049	0.711	Spearman	non-significant
miR-145-5p	Hemoglobin	-0.023	0.864	Spearman	non-significant
miR-146a-5p	Hemoglobin	-0.095	0.475	Spearman	non-significant
miR-146b-5p	Hemoglobin	-0.11	0.412	Spearman	non-significant
miR-155-5p	Hemoglobin	0.035	0.793	Spearman	non-significant
miR-195-5p	Hemoglobin	0.048	0.717	Spearman	non-significant
miR-210-3p	Hemoglobin	-0.067	0.614	Spearman	non-significant
miR-212-3p	Hemoglobin	-0.073	0.585	Spearman	non-significant
miR-326	Hemoglobin	-0.24	0.0672	Spearman	non-significant
miR-342-5p	Hemoglobin	-0.029	0.83	Spearman	non-significant
miR-365a-3p	Hemoglobin	-0.095	0.473	Spearman	non-significant
miR-424-5p	Hemoglobin	-0.12	0.369	Spearman	non-significant
miR-511-5p	Hemoglobin	-0.14	0.294	Spearman	non-significant
US measured intima-media thickness	Hemoglobin	-0.22	0.097	Spearman	non-significant
Halo sign	Hemoglobin	-0.3	0.0252	Pearson	significant
Extracranial involvement	Hemoglobin	-0.28	0.0557	Pearson	non-significant
Luminal stenosis	Hemoglobin	-0.065	0.633	Pearson	non-significant
GCA	Infil. intensity histology	0.59	1.48e-07	Pearson	significant
Gender	Infil. intensity histology	-0.041	0.737	Pearson	non-significant
Age at diagnosis	Infil. intensity histology	0.054	0.66	Spearman	non-significant
Constitutional symptoms	Infil. intensity histology	0.27	0.0264	Pearson	significant
Visual disturbances	Infil. intensity histology	-0.13	0.297	Pearson	non-significant
PMR	Infil. intensity histology	0.012	0.923	Pearson	non-significant
Clinically altered TA	Infil. intensity histology	0.6	6.17e-08	Pearson	significant
ESR	Infil. intensity histology	0.27	0.0353	Spearman	significant
CRP	Infil. intensity histology	0.45	0.000194	Spearman	significant
Leukocytes	Infil. intensity histology	0.16	0.244	Spearman	non-significant
Hemoglobin	Infil. intensity histology	0.033	0.806	Spearman	non-significant
Infil. intensity histology	Infil. intensity histology	1	0	Spearman	significant
MGC	Infil. intensity histology	0.93	8.7e-31	Spearman	significant
Eosinophils	Infil. intensity histology	0.87	1.22e-21	Spearman	significant
Lumen occlusion	Infil. intensity histology	0.89	8.57e-24	Spearman	significant
Intima thickness	Infil. intensity histology	0.79	1.37e-15	Spearman	significant
Media thickness	Infil. intensity histology	0.47	6.22e-05	Spearman	significant
Intima-media thickness	Infil. intensity histology	0.78	3.89e-15	Spearman	significant
Intima-meda ratio	Infil. intensity histology	0.73	9.63e-13	Spearman	significant
El. membrane disruption	Infil. intensity histology	0.97	8.79e-41	Pearson	significant
miR-21-3p	Infil. intensity histology	0.68	1.92e-10	Spearman	significant
miR-21-5p	Infil. intensity histology	0.73	2.59e-12	Spearman	significant
miR-23b-3p	Infil. intensity histology	-0.87	4.11e-22	Spearman	significant
miR-30a-5p	Infil. intensity histology	-0.87	3.45e-22	Spearman	significant
miR-30b-5p	Infil. intensity histology	-0.84	7.76e-19	Spearman	significant
miR-30c-5p	Infil. intensity histology	-0.85	3.37e-20	Spearman	significant
miR-30d-5p	Infil. intensity histology	-0.86	1.96e-21	Spearman	significant
miR-30e-5p	Infil. intensity histology	-0.8	1.94e-16	Spearman	significant
miR-124-3p	Infil. intensity histology	-0.61	3.37e-08	Spearman	significant
miR-125a-5p	Infil. intensity histology	-0.86	4e-21	Spearman	significant
miR-132-3p	Infil. intensity histology	0.72	5.16e-12	Spearman	significant
miR-142-3p	Infil. intensity histology	0.66	1.08e-09	Spearman	significant
miR-142-5p	Infil. intensity histology	0.67	5.72e-10	Spearman	significant
miR-143-3p	Infil. intensity histology	-0.87	5.06e-22	Spearman	significant
miR-143-5p	Infil. intensity histology	-0.85	9.75e-20	Spearman	significant
miR-145-3p	Infil. intensity histology	-0.87	4.47e-22	Spearman	significant
miR-145-5p	Infil. intensity histology	-0.87	4.08e-22	Spearman	significant
miR-146a-5p	Infil. intensity histology	0.82	1.69e-17	Spearman	significant
miR-146b-5p	Infil. intensity histology	0.83	3.7e-18	Spearman	significant
miR-155-5p	Infil. intensity histology	0.86	1.94e-21	Spearman	significant
miR-195-5p	Infil. intensity histology	-0.86	6.18e-21	Spearman	significant
miR-210-3p	Infil. intensity histology	0.39	0.00101	Spearman	significant
miR-212-3p	Infil. intensity histology	0.68	1.74e-10	Spearman	significant
miR-326	Infil. intensity histology	0.25	0.0439	Spearman	significant
miR-342-5p	Infil. intensity histology	0.54	1.89e-06	Spearman	significant
miR-365a-3p	Infil. intensity histology	-0.86	6.42e-21	Spearman	significant
miR-424-5p	Infil. intensity histology	0.65	1.47e-09	Spearman	significant
miR-511-5p	Infil. intensity histology	0.68	2.71e-10	Spearman	significant
US measured intima-media thickness	Infil. intensity histology	0.59	1.72e-06	Spearman	significant
Halo sign	Infil. intensity histology	0.63	3.95e-07	Pearson	significant
Extracranial involvement	Infil. intensity histology	0.19	0.203	Pearson	non-significant
Luminal stenosis	Infil. intensity histology	0.5	5.33e-05	Pearson	significant
GCA	MGC	0.49	2.64e-05	Pearson	significant
Gender	MGC	-0.031	0.801	Pearson	non-significant
Age at diagnosis	MGC	0.047	0.705	Spearman	non-significant
Constitutional symptoms	MGC	0.13	0.3	Pearson	non-significant
Visual disturbances	MGC	-0.14	0.242	Pearson	non-significant
PMR	MGC	-0.078	0.53	Pearson	non-significant
Clinically altered TA	MGC	0.62	2.05e-08	Pearson	significant
ESR	MGC	0.29	0.0232	Spearman	significant
CRP	MGC	0.48	5.67e-05	Spearman	significant
Leukocytes	MGC	0.13	0.341	Spearman	non-significant
Hemoglobin	MGC	0.0043	0.974	Spearman	non-significant
Infil. intensity histology	MGC	0.93	8.7e-31	Spearman	significant
MGC	MGC	1	0	Spearman	significant
Eosinophils	MGC	0.92	9.67e-29	Spearman	significant
Lumen occlusion	MGC	0.86	6.65e-21	Spearman	significant
Intima thickness	MGC	0.8	2.12e-16	Spearman	significant
Media thickness	MGC	0.56	7.38e-07	Spearman	significant
Intima-media thickness	MGC	0.81	8.89e-17	Spearman	significant
Intima-meda ratio	MGC	0.71	1.38e-11	Spearman	significant
El. membrane disruption	MGC	0.82	2.69e-17	Pearson	significant
miR-21-3p	MGC	0.61	2.82e-08	Spearman	significant
miR-21-5p	MGC	0.67	3.26e-10	Spearman	significant
miR-23b-3p	MGC	-0.84	2.24e-19	Spearman	significant
miR-30a-5p	MGC	-0.83	1.3e-18	Spearman	significant
miR-30b-5p	MGC	-0.81	2.91e-17	Spearman	significant
miR-30c-5p	MGC	-0.83	2.72e-18	Spearman	significant
miR-30d-5p	MGC	-0.83	4.19e-18	Spearman	significant
miR-30e-5p	MGC	-0.77	1.57e-14	Spearman	significant
miR-124-3p	MGC	-0.53	3.16e-06	Spearman	significant
miR-125a-5p	MGC	-0.84	3.11e-19	Spearman	significant
miR-132-3p	MGC	0.69	9.46e-11	Spearman	significant
miR-142-3p	MGC	0.64	3.35e-09	Spearman	significant
miR-142-5p	MGC	0.69	1.06e-10	Spearman	significant
miR-143-3p	MGC	-0.84	8.21e-19	Spearman	significant
miR-143-5p	MGC	-0.8	1.71e-16	Spearman	significant
miR-145-3p	MGC	-0.84	7.54e-19	Spearman	significant
miR-145-5p	MGC	-0.84	4.69e-19	Spearman	significant
miR-146a-5p	MGC	0.79	2.04e-15	Spearman	significant
miR-146b-5p	MGC	0.78	7.09e-15	Spearman	significant
miR-155-5p	MGC	0.83	9.85e-19	Spearman	significant
miR-195-5p	MGC	-0.85	8.83e-20	Spearman	significant
miR-210-3p	MGC	0.47	4.53e-05	Spearman	significant
miR-212-3p	MGC	0.63	6.71e-09	Spearman	significant
miR-326	MGC	0.26	0.0313	Spearman	significant
miR-342-5p	MGC	0.48	2.99e-05	Spearman	significant
miR-365a-3p	MGC	-0.83	5.07e-18	Spearman	significant
miR-424-5p	MGC	0.63	7.46e-09	Spearman	significant
miR-511-5p	MGC	0.64	2.93e-09	Spearman	significant
US measured intima-media thickness	MGC	0.57	4.2e-06	Spearman	significant
Halo sign	MGC	0.47	0.000305	Pearson	significant
Extracranial involvement	MGC	0.073	0.62	Pearson	non-significant
Luminal stenosis	MGC	0.4	0.0017	Pearson	significant
GCA	Eosinophils	0.45	9.93e-05	Pearson	significant
Gender	Eosinophils	0.038	0.756	Pearson	non-significant
Age at diagnosis	Eosinophils	0.016	0.894	Spearman	non-significant
Constitutional symptoms	Eosinophils	0.13	0.291	Pearson	non-significant
Visual disturbances	Eosinophils	-0.16	0.186	Pearson	non-significant
PMR	Eosinophils	-0.18	0.146	Pearson	non-significant
Clinically altered TA	Eosinophils	0.58	2.03e-07	Pearson	significant
ESR	Eosinophils	0.29	0.0212	Spearman	significant
CRP	Eosinophils	0.49	5.25e-05	Spearman	significant
Leukocytes	Eosinophils	0.21	0.122	Spearman	non-significant
Hemoglobin	Eosinophils	0.074	0.577	Spearman	non-significant
Infil. intensity histology	Eosinophils	0.87	1.22e-21	Spearman	significant
MGC	Eosinophils	0.92	9.67e-29	Spearman	significant
Eosinophils	Eosinophils	1	0	Spearman	significant
Lumen occlusion	Eosinophils	0.77	2.07e-14	Spearman	significant
Intima thickness	Eosinophils	0.76	6.7e-14	Spearman	significant
Media thickness	Eosinophils	0.56	8.27e-07	Spearman	significant
Intima-media thickness	Eosinophils	0.77	2.45e-14	Spearman	significant
Intima-meda ratio	Eosinophils	0.64	2.91e-09	Spearman	significant
El. membrane disruption	Eosinophils	0.76	4.49e-14	Pearson	significant
miR-21-3p	Eosinophils	0.62	2.07e-08	Spearman	significant
miR-21-5p	Eosinophils	0.6	6.31e-08	Spearman	significant
miR-23b-3p	Eosinophils	-0.78	4.81e-15	Spearman	significant
miR-30a-5p	Eosinophils	-0.76	7.49e-14	Spearman	significant
miR-30b-5p	Eosinophils	-0.77	2.03e-14	Spearman	significant
miR-30c-5p	Eosinophils	-0.79	1.67e-15	Spearman	significant
miR-30d-5p	Eosinophils	-0.77	1.42e-14	Spearman	significant
miR-30e-5p	Eosinophils	-0.7	2.71e-11	Spearman	significant
miR-124-3p	Eosinophils	-0.43	0.00027	Spearman	significant
miR-125a-5p	Eosinophils	-0.77	1.61e-14	Spearman	significant
miR-132-3p	Eosinophils	0.68	1.85e-10	Spearman	significant
miR-142-3p	Eosinophils	0.52	5.83e-06	Spearman	significant
miR-142-5p	Eosinophils	0.6	6.23e-08	Spearman	significant
miR-143-3p	Eosinophils	-0.77	1.08e-14	Spearman	significant
miR-143-5p	Eosinophils	-0.74	5.27e-13	Spearman	significant
miR-145-3p	Eosinophils	-0.77	1.11e-14	Spearman	significant
miR-145-5p	Eosinophils	-0.78	8.23e-15	Spearman	significant
miR-146a-5p	Eosinophils	0.66	7.08e-10	Spearman	significant
miR-146b-5p	Eosinophils	0.72	6.67e-12	Spearman	significant
miR-155-5p	Eosinophils	0.75	2.59e-13	Spearman	significant
miR-195-5p	Eosinophils	-0.79	1.72e-15	Spearman	significant
miR-210-3p	Eosinophils	0.48	3.36e-05	Spearman	significant
miR-212-3p	Eosinophils	0.63	1.05e-08	Spearman	significant
miR-326	Eosinophils	0.25	0.0413	Spearman	significant
miR-342-5p	Eosinophils	0.39	0.000863	Spearman	significant
miR-365a-3p	Eosinophils	-0.76	4.15e-14	Spearman	significant
miR-424-5p	Eosinophils	0.58	2.43e-07	Spearman	significant
miR-511-5p	Eosinophils	0.6	6.31e-08	Spearman	significant
US measured intima-media thickness	Eosinophils	0.47	0.000212	Spearman	significant
Halo sign	Eosinophils	0.43	0.00101	Pearson	significant
Extracranial involvement	Eosinophils	0.062	0.674	Pearson	non-significant
Luminal stenosis	Eosinophils	0.29	0.0256	Pearson	significant
GCA	Lumen occlusion	0.67	3.83e-10	Pearson	significant
Gender	Lumen occlusion	-0.043	0.726	Pearson	non-significant
Age at diagnosis	Lumen occlusion	0.093	0.45	Spearman	non-significant
Constitutional symptoms	Lumen occlusion	0.29	0.0183	Pearson	significant
Visual disturbances	Lumen occlusion	-0.19	0.117	Pearson	non-significant
PMR	Lumen occlusion	0.09	0.467	Pearson	non-significant
Clinically altered TA	Lumen occlusion	0.59	1.55e-07	Pearson	significant
ESR	Lumen occlusion	0.38	0.00225	Spearman	significant
CRP	Lumen occlusion	0.57	1.2e-06	Spearman	significant
Leukocytes	Lumen occlusion	0.19	0.155	Spearman	non-significant
Hemoglobin	Lumen occlusion	-0.042	0.751	Spearman	non-significant
Infil. intensity histology	Lumen occlusion	0.89	8.57e-24	Spearman	significant
MGC	Lumen occlusion	0.86	6.65e-21	Spearman	significant
Eosinophils	Lumen occlusion	0.77	2.07e-14	Spearman	significant
Lumen occlusion	Lumen occlusion	1	0	Spearman	significant
Intima thickness	Lumen occlusion	0.83	2.42e-18	Spearman	significant
Media thickness	Lumen occlusion	0.35	0.00326	Spearman	significant
Intima-media thickness	Lumen occlusion	0.8	3.19e-16	Spearman	significant
Intima-meda ratio	Lumen occlusion	0.9	4.25e-25	Spearman	significant
El. membrane disruption	Lumen occlusion	0.89	2.15e-24	Pearson	significant
miR-21-3p	Lumen occlusion	0.65	1.73e-09	Spearman	significant
miR-21-5p	Lumen occlusion	0.77	2.82e-14	Spearman	significant
miR-23b-3p	Lumen occlusion	-0.78	7.22e-15	Spearman	significant
miR-30a-5p	Lumen occlusion	-0.8	5.45e-16	Spearman	significant
miR-30b-5p	Lumen occlusion	-0.78	3.68e-15	Spearman	significant
miR-30c-5p	Lumen occlusion	-0.77	1.19e-14	Spearman	significant
miR-30d-5p	Lumen occlusion	-0.81	5.68e-17	Spearman	significant
miR-30e-5p	Lumen occlusion	-0.68	1.33e-10	Spearman	significant
miR-124-3p	Lumen occlusion	-0.57	4.61e-07	Spearman	significant
miR-125a-5p	Lumen occlusion	-0.77	1.19e-14	Spearman	significant
miR-132-3p	Lumen occlusion	0.7	2.84e-11	Spearman	significant
miR-142-3p	Lumen occlusion	0.59	1.15e-07	Spearman	significant
miR-142-5p	Lumen occlusion	0.57	4.07e-07	Spearman	significant
miR-143-3p	Lumen occlusion	-0.77	1.98e-14	Spearman	significant
miR-143-5p	Lumen occlusion	-0.74	9.43e-13	Spearman	significant
miR-145-3p	Lumen occlusion	-0.76	4.03e-14	Spearman	significant
miR-145-5p	Lumen occlusion	-0.76	7.12e-14	Spearman	significant
miR-146a-5p	Lumen occlusion	0.76	4.89e-14	Spearman	significant
miR-146b-5p	Lumen occlusion	0.81	1.15e-16	Spearman	significant
miR-155-5p	Lumen occlusion	0.79	7.49e-16	Spearman	significant
miR-195-5p	Lumen occlusion	-0.79	6.22e-16	Spearman	significant
miR-210-3p	Lumen occlusion	0.32	0.00728	Spearman	significant
miR-212-3p	Lumen occlusion	0.68	1.99e-10	Spearman	significant
miR-326	Lumen occlusion	0.24	0.0461	Spearman	significant
miR-342-5p	Lumen occlusion	0.52	5.17e-06	Spearman	significant
miR-365a-3p	Lumen occlusion	-0.74	3.72e-13	Spearman	significant
miR-424-5p	Lumen occlusion	0.68	1.73e-10	Spearman	significant
miR-511-5p	Lumen occlusion	0.66	1.34e-09	Spearman	significant
US measured intima-media thickness	Lumen occlusion	0.62	3.52e-07	Spearman	significant
Halo sign	Lumen occlusion	0.66	7.17e-08	Pearson	significant
Extracranial involvement	Lumen occlusion	0.28	0.0544	Pearson	non-significant
Luminal stenosis	Lumen occlusion	0.46	0.000239	Pearson	significant
GCA	Intima thickness	0.5	1.28e-05	Pearson	significant
Gender	Intima thickness	-0.025	0.838	Pearson	non-significant
Age at diagnosis	Intima thickness	-0.065	0.599	Spearman	non-significant
Constitutional symptoms	Intima thickness	0.2	0.103	Pearson	non-significant
Visual disturbances	Intima thickness	-0.19	0.131	Pearson	non-significant
PMR	Intima thickness	0.022	0.861	Pearson	non-significant
Clinically altered TA	Intima thickness	0.5	1.92e-05	Pearson	significant
ESR	Intima thickness	0.39	0.00165	Spearman	significant
CRP	Intima thickness	0.52	1.18e-05	Spearman	significant
Leukocytes	Intima thickness	0.28	0.0334	Spearman	significant
Hemoglobin	Intima thickness	0.032	0.811	Spearman	non-significant
Infil. intensity histology	Intima thickness	0.79	1.37e-15	Spearman	significant
MGC	Intima thickness	0.8	2.12e-16	Spearman	significant
Eosinophils	Intima thickness	0.76	6.7e-14	Spearman	significant
Lumen occlusion	Intima thickness	0.83	2.42e-18	Spearman	significant
Intima thickness	Intima thickness	1	0	Spearman	significant
Media thickness	Intima thickness	0.7	2.85e-11	Spearman	significant
Intima-media thickness	Intima thickness	0.92	8.64e-28	Spearman	significant
Intima-meda ratio	Intima thickness	0.81	3.95e-17	Spearman	significant
El. membrane disruption	Intima thickness	0.71	1.81e-11	Pearson	significant
miR-21-3p	Intima thickness	0.59	8.87e-08	Spearman	significant
miR-21-5p	Intima thickness	0.7	1.97e-11	Spearman	significant
miR-23b-3p	Intima thickness	-0.65	2.76e-09	Spearman	significant
miR-30a-5p	Intima thickness	-0.67	3.34e-10	Spearman	significant
miR-30b-5p	Intima thickness	-0.66	9.12e-10	Spearman	significant
miR-30c-5p	Intima thickness	-0.67	3.78e-10	Spearman	significant
miR-30d-5p	Intima thickness	-0.71	1.28e-11	Spearman	significant
miR-30e-5p	Intima thickness	-0.62	2.23e-08	Spearman	significant
miR-124-3p	Intima thickness	-0.43	0.000267	Spearman	significant
miR-125a-5p	Intima thickness	-0.67	2.91e-10	Spearman	significant
miR-132-3p	Intima thickness	0.66	6.35e-10	Spearman	significant
miR-142-3p	Intima thickness	0.53	4.05e-06	Spearman	significant
miR-142-5p	Intima thickness	0.53	3.53e-06	Spearman	significant
miR-143-3p	Intima thickness	-0.66	8.81e-10	Spearman	significant
miR-143-5p	Intima thickness	-0.59	1.52e-07	Spearman	significant
miR-145-3p	Intima thickness	-0.66	7.01e-10	Spearman	significant
miR-145-5p	Intima thickness	-0.66	1.05e-09	Spearman	significant
miR-146a-5p	Intima thickness	0.69	1.03e-10	Spearman	significant
miR-146b-5p	Intima thickness	0.71	1.37e-11	Spearman	significant
miR-155-5p	Intima thickness	0.69	9.86e-11	Spearman	significant
miR-195-5p	Intima thickness	-0.67	5.6e-10	Spearman	significant
miR-210-3p	Intima thickness	0.45	0.000142	Spearman	significant
miR-212-3p	Intima thickness	0.6	8.61e-08	Spearman	significant
miR-326	Intima thickness	0.25	0.0361	Spearman	significant
miR-342-5p	Intima thickness	0.43	0.000222	Spearman	significant
miR-365a-3p	Intima thickness	-0.64	4.37e-09	Spearman	significant
miR-424-5p	Intima thickness	0.48	3.59e-05	Spearman	significant
miR-511-5p	Intima thickness	0.59	1.2e-07	Spearman	significant
US measured intima-media thickness	Intima thickness	0.59	1.21e-06	Spearman	significant
Halo sign	Intima thickness	0.51	9.08e-05	Pearson	significant
Extracranial involvement	Intima thickness	0.16	0.274	Pearson	non-significant
Luminal stenosis	Intima thickness	0.48	0.00014	Pearson	significant
GCA	Media thickness	-0.06	0.628	Pearson	non-significant
Gender	Media thickness	0.012	0.923	Pearson	non-significant
Age at diagnosis	Media thickness	-0.086	0.487	Spearman	non-significant
Constitutional symptoms	Media thickness	-0.05	0.685	Pearson	non-significant
Visual disturbances	Media thickness	0.018	0.886	Pearson	non-significant
PMR	Media thickness	0.12	0.327	Pearson	non-significant
Clinically altered TA	Media thickness	0.14	0.251	Pearson	non-significant
ESR	Media thickness	0.22	0.0789	Spearman	non-significant
CRP	Media thickness	0.28	0.0255	Spearman	significant
Leukocytes	Media thickness	0.088	0.511	Spearman	non-significant
Hemoglobin	Media thickness	0.047	0.724	Spearman	non-significant
Infil. intensity histology	Media thickness	0.47	6.22e-05	Spearman	significant
MGC	Media thickness	0.56	7.38e-07	Spearman	significant
Eosinophils	Media thickness	0.56	8.27e-07	Spearman	significant
Lumen occlusion	Media thickness	0.35	0.00326	Spearman	significant
Intima thickness	Media thickness	0.7	2.85e-11	Spearman	significant
Media thickness	Media thickness	1	0	Spearman	significant
Intima-media thickness	Media thickness	0.73	1.67e-12	Spearman	significant
Intima-meda ratio	Media thickness	0.24	0.0512	Spearman	non-significant
El. membrane disruption	Media thickness	0.17	0.178	Pearson	non-significant
miR-21-3p	Media thickness	0.24	0.0493	Spearman	significant
miR-21-5p	Media thickness	0.36	0.00289	Spearman	significant
miR-23b-3p	Media thickness	-0.39	0.000936	Spearman	significant
miR-30a-5p	Media thickness	-0.42	0.000431	Spearman	significant
miR-30b-5p	Media thickness	-0.42	0.00034	Spearman	significant
miR-30c-5p	Media thickness	-0.44	0.000145	Spearman	significant
miR-30d-5p	Media thickness	-0.43	0.000256	Spearman	significant
miR-30e-5p	Media thickness	-0.46	7.62e-05	Spearman	significant
miR-124-3p	Media thickness	-0.19	0.121	Spearman	non-significant
miR-125a-5p	Media thickness	-0.41	0.000512	Spearman	significant
miR-132-3p	Media thickness	0.35	0.00374	Spearman	significant
miR-142-3p	Media thickness	0.28	0.02	Spearman	significant
miR-142-5p	Media thickness	0.37	0.00165	Spearman	significant
miR-143-3p	Media thickness	-0.44	0.000153	Spearman	significant
miR-143-5p	Media thickness	-0.38	0.00146	Spearman	significant
miR-145-3p	Media thickness	-0.46	7.61e-05	Spearman	significant
miR-145-5p	Media thickness	-0.45	0.000119	Spearman	significant
miR-146a-5p	Media thickness	0.41	0.000495	Spearman	significant
miR-146b-5p	Media thickness	0.34	0.00434	Spearman	significant
miR-155-5p	Media thickness	0.34	0.00427	Spearman	significant
miR-195-5p	Media thickness	-0.37	0.00166	Spearman	significant
miR-210-3p	Media thickness	0.51	1.09e-05	Spearman	significant
miR-212-3p	Media thickness	0.24	0.0441	Spearman	significant
miR-326	Media thickness	0.18	0.136	Spearman	non-significant
miR-342-5p	Media thickness	0.17	0.154	Spearman	non-significant
miR-365a-3p	Media thickness	-0.43	0.000301	Spearman	significant
miR-424-5p	Media thickness	0.11	0.359	Spearman	non-significant
miR-511-5p	Media thickness	0.27	0.0285	Spearman	significant
US measured intima-media thickness	Media thickness	0.32	0.0144	Spearman	significant
Halo sign	Media thickness	0.28	0.0379	Pearson	significant
Extracranial involvement	Media thickness	-0.033	0.82	Pearson	non-significant
Luminal stenosis	Media thickness	0.36	0.00498	Pearson	significant
GCA	Intima-media thickness	0.5	1.57e-05	Pearson	significant
Gender	Intima-media thickness	0.031	0.8	Pearson	non-significant
Age at diagnosis	Intima-media thickness	-0.035	0.775	Spearman	non-significant
Constitutional symptoms	Intima-media thickness	0.22	0.0778	Pearson	non-significant
Visual disturbances	Intima-media thickness	-0.23	0.0594	Pearson	non-significant
PMR	Intima-media thickness	-0.075	0.544	Pearson	non-significant
Clinically altered TA	Intima-media thickness	0.54	2.79e-06	Pearson	significant
ESR	Intima-media thickness	0.36	0.00399	Spearman	significant
CRP	Intima-media thickness	0.48	5.8e-05	Spearman	significant
Leukocytes	Intima-media thickness	0.26	0.0455	Spearman	significant
Hemoglobin	Intima-media thickness	0.045	0.737	Spearman	non-significant
Infil. intensity histology	Intima-media thickness	0.78	3.89e-15	Spearman	significant
MGC	Intima-media thickness	0.81	8.89e-17	Spearman	significant
Eosinophils	Intima-media thickness	0.77	2.45e-14	Spearman	significant
Lumen occlusion	Intima-media thickness	0.8	3.19e-16	Spearman	significant
Intima thickness	Intima-media thickness	0.92	8.64e-28	Spearman	significant
Media thickness	Intima-media thickness	0.73	1.67e-12	Spearman	significant
Intima-media thickness	Intima-media thickness	1	0	Spearman	significant
Intima-meda ratio	Intima-media thickness	0.77	2.72e-14	Spearman	significant
El. membrane disruption	Intima-media thickness	0.7	2.44e-11	Pearson	significant
miR-21-3p	Intima-media thickness	0.55	1.22e-06	Spearman	significant
miR-21-5p	Intima-media thickness	0.69	8.46e-11	Spearman	significant
miR-23b-3p	Intima-media thickness	-0.66	6.57e-10	Spearman	significant
miR-30a-5p	Intima-media thickness	-0.66	6.62e-10	Spearman	significant
miR-30b-5p	Intima-media thickness	-0.64	4.39e-09	Spearman	significant
miR-30c-5p	Intima-media thickness	-0.69	1.02e-10	Spearman	significant
miR-30d-5p	Intima-media thickness	-0.69	5.4e-11	Spearman	significant
miR-30e-5p	Intima-media thickness	-0.6	7.07e-08	Spearman	significant
miR-124-3p	Intima-media thickness	-0.39	0.00099	Spearman	significant
miR-125a-5p	Intima-media thickness	-0.69	7.63e-11	Spearman	significant
miR-132-3p	Intima-media thickness	0.62	2.11e-08	Spearman	significant
miR-142-3p	Intima-media thickness	0.51	7.94e-06	Spearman	significant
miR-142-5p	Intima-media thickness	0.52	4.85e-06	Spearman	significant
miR-143-3p	Intima-media thickness	-0.67	5.9e-10	Spearman	significant
miR-143-5p	Intima-media thickness	-0.61	2.61e-08	Spearman	significant
miR-145-3p	Intima-media thickness	-0.67	4.46e-10	Spearman	significant
miR-145-5p	Intima-media thickness	-0.68	1.48e-10	Spearman	significant
miR-146a-5p	Intima-media thickness	0.71	1.13e-11	Spearman	significant
miR-146b-5p	Intima-media thickness	0.72	4.97e-12	Spearman	significant
miR-155-5p	Intima-media thickness	0.64	5.55e-09	Spearman	significant
miR-195-5p	Intima-media thickness	-0.64	4.02e-09	Spearman	significant
miR-210-3p	Intima-media thickness	0.44	0.000174	Spearman	significant
miR-212-3p	Intima-media thickness	0.57	4.89e-07	Spearman	significant
miR-326	Intima-media thickness	0.3	0.0122	Spearman	significant
miR-342-5p	Intima-media thickness	0.45	9.86e-05	Spearman	significant
miR-365a-3p	Intima-media thickness	-0.62	1.9e-08	Spearman	significant
miR-424-5p	Intima-media thickness	0.47	5.66e-05	Spearman	significant
miR-511-5p	Intima-media thickness	0.55	9.77e-07	Spearman	significant
US measured intima-media thickness	Intima-media thickness	0.54	1.66e-05	Spearman	significant
Halo sign	Intima-media thickness	0.48	0.000264	Pearson	significant
Extracranial involvement	Intima-media thickness	0.12	0.402	Pearson	non-significant
Luminal stenosis	Intima-media thickness	0.47	0.000178	Pearson	significant
GCA	Intima-meda ratio	0.72	3.96e-12	Pearson	significant
Gender	Intima-meda ratio	-0.035	0.775	Pearson	non-significant
Age at diagnosis	Intima-meda ratio	0.012	0.92	Spearman	non-significant
Constitutional symptoms	Intima-meda ratio	0.31	0.0107	Pearson	significant
Visual disturbances	Intima-meda ratio	-0.26	0.0367	Pearson	significant
PMR	Intima-meda ratio	0.1	0.415	Pearson	non-significant
Clinically altered TA	Intima-meda ratio	0.47	5.5e-05	Pearson	significant
ESR	Intima-meda ratio	0.36	0.00418	Spearman	significant
CRP	Intima-meda ratio	0.49	4.23e-05	Spearman	significant
Leukocytes	Intima-meda ratio	0.27	0.0411	Spearman	significant
Hemoglobin	Intima-meda ratio	0.014	0.914	Spearman	non-significant
Infil. intensity histology	Intima-meda ratio	0.73	9.63e-13	Spearman	significant
MGC	Intima-meda ratio	0.71	1.38e-11	Spearman	significant
Eosinophils	Intima-meda ratio	0.64	2.91e-09	Spearman	significant
Lumen occlusion	Intima-meda ratio	0.9	4.25e-25	Spearman	significant
Intima thickness	Intima-meda ratio	0.81	3.95e-17	Spearman	significant
Media thickness	Intima-meda ratio	0.24	0.0512	Spearman	non-significant
Intima-media thickness	Intima-meda ratio	0.77	2.72e-14	Spearman	significant
Intima-meda ratio	Intima-meda ratio	1	0	Spearman	significant
El. membrane disruption	Intima-meda ratio	0.72	5.14e-12	Pearson	significant
miR-21-3p	Intima-meda ratio	0.57	4.27e-07	Spearman	significant
miR-21-5p	Intima-meda ratio	0.66	9.67e-10	Spearman	significant
miR-23b-3p	Intima-meda ratio	-0.64	3.56e-09	Spearman	significant
miR-30a-5p	Intima-meda ratio	-0.65	1.91e-09	Spearman	significant
miR-30b-5p	Intima-meda ratio	-0.62	2.04e-08	Spearman	significant
miR-30c-5p	Intima-meda ratio	-0.62	1.87e-08	Spearman	significant
miR-30d-5p	Intima-meda ratio	-0.67	3.27e-10	Spearman	significant
miR-30e-5p	Intima-meda ratio	-0.5	1.78e-05	Spearman	significant
miR-124-3p	Intima-meda ratio	-0.43	0.000273	Spearman	significant
miR-125a-5p	Intima-meda ratio	-0.67	5.35e-10	Spearman	significant
miR-132-3p	Intima-meda ratio	0.6	6.96e-08	Spearman	significant
miR-142-3p	Intima-meda ratio	0.54	1.7e-06	Spearman	significant
miR-142-5p	Intima-meda ratio	0.49	2.54e-05	Spearman	significant
miR-143-3p	Intima-meda ratio	-0.62	2.08e-08	Spearman	significant
miR-143-5p	Intima-meda ratio	-0.57	2.99e-07	Spearman	significant
miR-145-3p	Intima-meda ratio	-0.61	3.8e-08	Spearman	significant
miR-145-5p	Intima-meda ratio	-0.62	1.61e-08	Spearman	significant
miR-146a-5p	Intima-meda ratio	0.65	2.17e-09	Spearman	significant
miR-146b-5p	Intima-meda ratio	0.7	2.48e-11	Spearman	significant
miR-155-5p	Intima-meda ratio	0.64	3.28e-09	Spearman	significant
miR-195-5p	Intima-meda ratio	-0.67	3.14e-10	Spearman	significant
miR-210-3p	Intima-meda ratio	0.23	0.0568	Spearman	non-significant
miR-212-3p	Intima-meda ratio	0.56	8.01e-07	Spearman	significant
miR-326	Intima-meda ratio	0.23	0.0585	Spearman	non-significant
miR-342-5p	Intima-meda ratio	0.42	0.000331	Spearman	significant
miR-365a-3p	Intima-meda ratio	-0.6	7.83e-08	Spearman	significant
miR-424-5p	Intima-meda ratio	0.58	1.93e-07	Spearman	significant
miR-511-5p	Intima-meda ratio	0.6	4.88e-08	Spearman	significant
US measured intima-media thickness	Intima-meda ratio	0.48	0.000144	Spearman	significant
Halo sign	Intima-meda ratio	0.54	2.44e-05	Pearson	significant
Extracranial involvement	Intima-meda ratio	0.31	0.0323	Pearson	significant
Luminal stenosis	Intima-meda ratio	0.38	0.00285	Pearson	significant
GCA	El. membrane disruption	0.6	0.001	phi_fisher	significant
Gender	El. membrane disruption	0.03	1	phi_fisher	non-significant
Age at diagnosis	El. membrane disruption	0.095	0.44	Pearson	non-significant
Constitutional symptoms	El. membrane disruption	0.31	0.01	phi_fisher	significant
Visual disturbances	El. membrane disruption	-0.12	0.44	phi_fisher	non-significant
PMR	El. membrane disruption	0.06	0.75	phi_fisher	non-significant
Clinically altered TA	El. membrane disruption	0.59	0.001	phi_fisher	significant
ESR	El. membrane disruption	0.28	0.0244	Pearson	significant
CRP	El. membrane disruption	0.41	0.000854	Pearson	significant
Leukocytes	El. membrane disruption	0.16	0.244	Pearson	non-significant
Hemoglobin	El. membrane disruption	-0.055	0.679	Pearson	non-significant
Infil. intensity histology	El. membrane disruption	0.97	8.79e-41	Pearson	significant
MGC	El. membrane disruption	0.82	2.69e-17	Pearson	significant
Eosinophils	El. membrane disruption	0.76	4.49e-14	Pearson	significant
Lumen occlusion	El. membrane disruption	0.89	2.15e-24	Pearson	significant
Intima thickness	El. membrane disruption	0.71	1.81e-11	Pearson	significant
Media thickness	El. membrane disruption	0.17	0.178	Pearson	non-significant
Intima-media thickness	El. membrane disruption	0.7	2.44e-11	Pearson	significant
Intima-meda ratio	El. membrane disruption	0.72	5.14e-12	Pearson	significant
El. membrane disruption	El. membrane disruption	1	0	phi_fisher	significant
miR-21-3p	El. membrane disruption	0.71	8.59e-12	Pearson	significant
miR-21-5p	El. membrane disruption	0.75	1.86e-13	Pearson	significant
miR-23b-3p	El. membrane disruption	-0.91	1.58e-27	Pearson	significant
miR-30a-5p	El. membrane disruption	-0.92	2.29e-28	Pearson	significant
miR-30b-5p	El. membrane disruption	-0.87	6.05e-22	Pearson	significant
miR-30c-5p	El. membrane disruption	-0.93	1.97e-30	Pearson	significant
miR-30d-5p	El. membrane disruption	-0.89	3.66e-24	Pearson	significant
miR-30e-5p	El. membrane disruption	-0.82	6.75e-18	Pearson	significant
miR-124-3p	El. membrane disruption	-0.67	4.33e-10	Pearson	significant
miR-125a-5p	El. membrane disruption	-0.92	3.3e-29	Pearson	significant
miR-132-3p	El. membrane disruption	0.75	2.09e-13	Pearson	significant
miR-142-3p	El. membrane disruption	0.56	8.85e-07	Pearson	significant
miR-142-5p	El. membrane disruption	0.58	2.65e-07	Pearson	significant
miR-143-3p	El. membrane disruption	-0.9	1.43e-25	Pearson	significant
miR-143-5p	El. membrane disruption	-0.87	1.16e-21	Pearson	significant
miR-145-3p	El. membrane disruption	-0.87	4.07e-22	Pearson	significant
miR-145-5p	El. membrane disruption	-0.88	3.07e-23	Pearson	significant
miR-146a-5p	El. membrane disruption	0.79	1.99e-15	Pearson	significant
miR-146b-5p	El. membrane disruption	0.88	8.03e-23	Pearson	significant
miR-155-5p	El. membrane disruption	0.89	7.27e-24	Pearson	significant
miR-195-5p	El. membrane disruption	-0.88	5.22e-23	Pearson	significant
miR-210-3p	El. membrane disruption	0.35	0.00297	Pearson	significant
miR-212-3p	El. membrane disruption	0.69	7.08e-11	Pearson	significant
miR-326	El. membrane disruption	0.14	0.249	Pearson	non-significant
miR-342-5p	El. membrane disruption	0.5	1.72e-05	Pearson	significant
miR-365a-3p	El. membrane disruption	-0.9	4.68e-25	Pearson	significant
miR-424-5p	El. membrane disruption	0.65	2.76e-09	Pearson	significant
miR-511-5p	El. membrane disruption	0.6	7.89e-08	Pearson	significant
US measured intima-media thickness	El. membrane disruption	0.58	1.81e-06	Pearson	significant
Halo sign	El. membrane disruption	0.65	0.001	phi_fisher	significant
Extracranial involvement	El. membrane disruption	0.1	0.54	phi_fisher	non-significant
Luminal stenosis	El. membrane disruption	0.52	0.001	phi_fisher	significant
GCA	miR-21-3p	0.68	1.26e-10	Pearson	significant
Gender	miR-21-3p	0.082	0.507	Pearson	non-significant
Age at diagnosis	miR-21-3p	-0.044	0.724	Spearman	non-significant
Constitutional symptoms	miR-21-3p	0.4	0.000835	Pearson	significant
Visual disturbances	miR-21-3p	-0.22	0.0694	Pearson	non-significant
PMR	miR-21-3p	-0.082	0.511	Pearson	non-significant
Clinically altered TA	miR-21-3p	0.38	0.00162	Pearson	significant
ESR	miR-21-3p	0.41	0.00076	Spearman	significant
CRP	miR-21-3p	0.54	4.15e-06	Spearman	significant
Leukocytes	miR-21-3p	0.25	0.0587	Spearman	non-significant
Hemoglobin	miR-21-3p	-0.11	0.424	Spearman	non-significant
Infil. intensity histology	miR-21-3p	0.68	1.92e-10	Spearman	significant
MGC	miR-21-3p	0.61	2.82e-08	Spearman	significant
Eosinophils	miR-21-3p	0.62	2.07e-08	Spearman	significant
Lumen occlusion	miR-21-3p	0.65	1.73e-09	Spearman	significant
Intima thickness	miR-21-3p	0.59	8.87e-08	Spearman	significant
Media thickness	miR-21-3p	0.24	0.0493	Spearman	significant
Intima-media thickness	miR-21-3p	0.55	1.22e-06	Spearman	significant
Intima-meda ratio	miR-21-3p	0.57	4.27e-07	Spearman	significant
El. membrane disruption	miR-21-3p	0.71	8.59e-12	Pearson	significant
miR-21-3p	miR-21-3p	1	0	Spearman	significant
miR-21-5p	miR-21-3p	0.83	1.7e-18	Spearman	significant
miR-23b-3p	miR-21-3p	-0.5	1.22e-05	Spearman	significant
miR-30a-5p	miR-21-3p	-0.51	7.12e-06	Spearman	significant
miR-30b-5p	miR-21-3p	-0.6	6.17e-08	Spearman	significant
miR-30c-5p	miR-21-3p	-0.57	3.94e-07	Spearman	significant
miR-30d-5p	miR-21-3p	-0.64	4.98e-09	Spearman	significant
miR-30e-5p	miR-21-3p	-0.56	6.03e-07	Spearman	significant
miR-124-3p	miR-21-3p	-0.39	0.00116	Spearman	significant
miR-125a-5p	miR-21-3p	-0.53	2.72e-06	Spearman	significant
miR-132-3p	miR-21-3p	0.78	6.5e-15	Spearman	significant
miR-142-3p	miR-21-3p	0.38	0.00134	Spearman	significant
miR-142-5p	miR-21-3p	0.38	0.0012	Spearman	significant
miR-143-3p	miR-21-3p	-0.48	3.29e-05	Spearman	significant
miR-143-5p	miR-21-3p	-0.45	0.000142	Spearman	significant
miR-145-3p	miR-21-3p	-0.39	0.000927	Spearman	significant
miR-145-5p	miR-21-3p	-0.42	0.000313	Spearman	significant
miR-146a-5p	miR-21-3p	0.66	1.06e-09	Spearman	significant
miR-146b-5p	miR-21-3p	0.8	4.5e-16	Spearman	significant
miR-155-5p	miR-21-3p	0.72	6.33e-12	Spearman	significant
miR-195-5p	miR-21-3p	-0.57	4.19e-07	Spearman	significant
miR-210-3p	miR-21-3p	0.12	0.31	Spearman	non-significant
miR-212-3p	miR-21-3p	0.76	8.8e-14	Spearman	significant
miR-326	miR-21-3p	0.31	0.00927	Spearman	significant
miR-342-5p	miR-21-3p	0.51	7.94e-06	Spearman	significant
miR-365a-3p	miR-21-3p	-0.42	0.000372	Spearman	significant
miR-424-5p	miR-21-3p	0.46	9.16e-05	Spearman	significant
miR-511-5p	miR-21-3p	0.55	1.02e-06	Spearman	significant
US measured intima-media thickness	miR-21-3p	0.49	0.000111	Spearman	significant
Halo sign	miR-21-3p	0.53	4.22e-05	Pearson	significant
Extracranial involvement	miR-21-3p	0.16	0.287	Pearson	non-significant
Luminal stenosis	miR-21-3p	0.28	0.0352	Pearson	significant
GCA	miR-21-5p	0.64	3.14e-09	Pearson	significant
Gender	miR-21-5p	0.1	0.395	Pearson	non-significant
Age at diagnosis	miR-21-5p	-0.025	0.842	Spearman	non-significant
Constitutional symptoms	miR-21-5p	0.42	0.000361	Pearson	significant
Visual disturbances	miR-21-5p	-0.19	0.131	Pearson	non-significant
PMR	miR-21-5p	-0.068	0.587	Pearson	non-significant
Clinically altered TA	miR-21-5p	0.43	0.000285	Pearson	significant
ESR	miR-21-5p	0.45	0.00019	Spearman	significant
CRP	miR-21-5p	0.53	6.53e-06	Spearman	significant
Leukocytes	miR-21-5p	0.22	0.101	Spearman	non-significant
Hemoglobin	miR-21-5p	-0.14	0.279	Spearman	non-significant
Infil. intensity histology	miR-21-5p	0.73	2.59e-12	Spearman	significant
MGC	miR-21-5p	0.67	3.26e-10	Spearman	significant
Eosinophils	miR-21-5p	0.6	6.31e-08	Spearman	significant
Lumen occlusion	miR-21-5p	0.77	2.82e-14	Spearman	significant
Intima thickness	miR-21-5p	0.7	1.97e-11	Spearman	significant
Media thickness	miR-21-5p	0.36	0.00289	Spearman	significant
Intima-media thickness	miR-21-5p	0.69	8.46e-11	Spearman	significant
Intima-meda ratio	miR-21-5p	0.66	9.67e-10	Spearman	significant
El. membrane disruption	miR-21-5p	0.75	1.86e-13	Pearson	significant
miR-21-3p	miR-21-5p	0.83	1.7e-18	Spearman	significant
miR-21-5p	miR-21-5p	1	0	Spearman	significant
miR-23b-3p	miR-21-5p	-0.49	1.93e-05	Spearman	significant
miR-30a-5p	miR-21-5p	-0.56	5.63e-07	Spearman	significant
miR-30b-5p	miR-21-5p	-0.59	1.2e-07	Spearman	significant
miR-30c-5p	miR-21-5p	-0.57	3.83e-07	Spearman	significant
miR-30d-5p	miR-21-5p	-0.61	3.68e-08	Spearman	significant
miR-30e-5p	miR-21-5p	-0.55	1.43e-06	Spearman	significant
miR-124-3p	miR-21-5p	-0.43	0.000239	Spearman	significant
miR-125a-5p	miR-21-5p	-0.54	2.42e-06	Spearman	significant
miR-132-3p	miR-21-5p	0.84	1.95e-19	Spearman	significant
miR-142-3p	miR-21-5p	0.46	8.52e-05	Spearman	significant
miR-142-5p	miR-21-5p	0.43	0.000278	Spearman	significant
miR-143-3p	miR-21-5p	-0.53	3.02e-06	Spearman	significant
miR-143-5p	miR-21-5p	-0.5	1.24e-05	Spearman	significant
miR-145-3p	miR-21-5p	-0.49	1.98e-05	Spearman	significant
miR-145-5p	miR-21-5p	-0.52	4.45e-06	Spearman	significant
miR-146a-5p	miR-21-5p	0.76	5.29e-14	Spearman	significant
miR-146b-5p	miR-21-5p	0.86	4.01e-21	Spearman	significant
miR-155-5p	miR-21-5p	0.8	5.62e-16	Spearman	significant
miR-195-5p	miR-21-5p	-0.55	1.38e-06	Spearman	significant
miR-210-3p	miR-21-5p	0.31	0.00922	Spearman	significant
miR-212-3p	miR-21-5p	0.75	2.56e-13	Spearman	significant
miR-326	miR-21-5p	0.42	0.000358	Spearman	significant
miR-342-5p	miR-21-5p	0.64	4.54e-09	Spearman	significant
miR-365a-3p	miR-21-5p	-0.46	9.02e-05	Spearman	significant
miR-424-5p	miR-21-5p	0.58	1.67e-07	Spearman	significant
miR-511-5p	miR-21-5p	0.68	2.14e-10	Spearman	significant
US measured intima-media thickness	miR-21-5p	0.56	4.73e-06	Spearman	significant
Halo sign	miR-21-5p	0.61	8.46e-07	Pearson	significant
Extracranial involvement	miR-21-5p	0.22	0.133	Pearson	non-significant
Luminal stenosis	miR-21-5p	0.46	0.000295	Pearson	significant
GCA	miR-23b-3p	-0.55	1.46e-06	Pearson	significant
Gender	miR-23b-3p	0.12	0.333	Pearson	non-significant
Age at diagnosis	miR-23b-3p	-0.2	0.111	Spearman	non-significant
Constitutional symptoms	miR-23b-3p	-0.22	0.0731	Pearson	non-significant
Visual disturbances	miR-23b-3p	0.13	0.309	Pearson	non-significant
PMR	miR-23b-3p	-0.072	0.564	Pearson	non-significant
Clinically altered TA	miR-23b-3p	-0.62	2.81e-08	Pearson	significant
ESR	miR-23b-3p	-0.23	0.0672	Spearman	non-significant
CRP	miR-23b-3p	-0.39	0.00141	Spearman	significant
Leukocytes	miR-23b-3p	-0.065	0.629	Spearman	non-significant
Hemoglobin	miR-23b-3p	-0.034	0.799	Spearman	non-significant
Infil. intensity histology	miR-23b-3p	-0.87	4.11e-22	Spearman	significant
MGC	miR-23b-3p	-0.84	2.24e-19	Spearman	significant
Eosinophils	miR-23b-3p	-0.78	4.81e-15	Spearman	significant
Lumen occlusion	miR-23b-3p	-0.78	7.22e-15	Spearman	significant
Intima thickness	miR-23b-3p	-0.65	2.76e-09	Spearman	significant
Media thickness	miR-23b-3p	-0.39	0.000936	Spearman	significant
Intima-media thickness	miR-23b-3p	-0.66	6.57e-10	Spearman	significant
Intima-meda ratio	miR-23b-3p	-0.64	3.56e-09	Spearman	significant
El. membrane disruption	miR-23b-3p	-0.91	1.58e-27	Pearson	significant
miR-21-3p	miR-23b-3p	-0.5	1.22e-05	Spearman	significant
miR-21-5p	miR-23b-3p	-0.49	1.93e-05	Spearman	significant
miR-23b-3p	miR-23b-3p	1	0	Spearman	significant
miR-30a-5p	miR-23b-3p	0.94	9.15e-32	Spearman	significant
miR-30b-5p	miR-23b-3p	0.84	3.35e-19	Spearman	significant
miR-30c-5p	miR-23b-3p	0.92	6.01e-29	Spearman	significant
miR-30d-5p	miR-23b-3p	0.88	7.59e-23	Spearman	significant
miR-30e-5p	miR-23b-3p	0.73	1.24e-12	Spearman	significant
miR-124-3p	miR-23b-3p	0.55	1.01e-06	Spearman	significant
miR-125a-5p	miR-23b-3p	0.95	8.02e-36	Spearman	significant
miR-132-3p	miR-23b-3p	-0.51	7.48e-06	Spearman	significant
miR-142-3p	miR-23b-3p	-0.69	6.52e-11	Spearman	significant
miR-142-5p	miR-23b-3p	-0.75	2.91e-13	Spearman	significant
miR-143-3p	miR-23b-3p	0.93	5.62e-31	Spearman	significant
miR-143-5p	miR-23b-3p	0.91	2.89e-26	Spearman	significant
miR-145-3p	miR-23b-3p	0.92	4.34e-29	Spearman	significant
miR-145-5p	miR-23b-3p	0.93	5e-30	Spearman	significant
miR-146a-5p	miR-23b-3p	-0.72	6.39e-12	Spearman	significant
miR-146b-5p	miR-23b-3p	-0.67	3.14e-10	Spearman	significant
miR-155-5p	miR-23b-3p	-0.66	6.61e-10	Spearman	significant
miR-195-5p	miR-23b-3p	0.92	1.28e-28	Spearman	significant
miR-210-3p	miR-23b-3p	-0.33	0.00536	Spearman	significant
miR-212-3p	miR-23b-3p	-0.55	9.45e-07	Spearman	significant
miR-326	miR-23b-3p	-0.21	0.0855	Spearman	non-significant
miR-342-5p	miR-23b-3p	-0.26	0.0344	Spearman	significant
miR-365a-3p	miR-23b-3p	0.89	1.54e-24	Spearman	significant
miR-424-5p	miR-23b-3p	-0.69	9.33e-11	Spearman	significant
miR-511-5p	miR-23b-3p	-0.54	2.16e-06	Spearman	significant
US measured intima-media thickness	miR-23b-3p	-0.52	3.5e-05	Spearman	significant
Halo sign	miR-23b-3p	-0.55	1.39e-05	Pearson	significant
Extracranial involvement	miR-23b-3p	-0.11	0.432	Pearson	non-significant
Luminal stenosis	miR-23b-3p	-0.46	0.000291	Pearson	significant
GCA	miR-30a-5p	-0.54	1.71e-06	Pearson	significant
Gender	miR-30a-5p	0.1	0.398	Pearson	non-significant
Age at diagnosis	miR-30a-5p	-0.17	0.163	Spearman	non-significant
Constitutional symptoms	miR-30a-5p	-0.27	0.0292	Pearson	significant
Visual disturbances	miR-30a-5p	0.11	0.385	Pearson	non-significant
PMR	miR-30a-5p	-0.06	0.631	Pearson	non-significant
Clinically altered TA	miR-30a-5p	-0.57	4.32e-07	Pearson	significant
ESR	miR-30a-5p	-0.27	0.0305	Spearman	significant
CRP	miR-30a-5p	-0.41	0.000983	Spearman	significant
Leukocytes	miR-30a-5p	-0.11	0.4	Spearman	non-significant
Hemoglobin	miR-30a-5p	0.03	0.823	Spearman	non-significant
Infil. intensity histology	miR-30a-5p	-0.87	3.45e-22	Spearman	significant
MGC	miR-30a-5p	-0.83	1.3e-18	Spearman	significant
Eosinophils	miR-30a-5p	-0.76	7.49e-14	Spearman	significant
Lumen occlusion	miR-30a-5p	-0.8	5.45e-16	Spearman	significant
Intima thickness	miR-30a-5p	-0.67	3.34e-10	Spearman	significant
Media thickness	miR-30a-5p	-0.42	0.000431	Spearman	significant
Intima-media thickness	miR-30a-5p	-0.66	6.62e-10	Spearman	significant
Intima-meda ratio	miR-30a-5p	-0.65	1.91e-09	Spearman	significant
miR-21-3p	miR-30a-5p	-0.51	7.12e-06	Spearman	significant
miR-21-5p	miR-30a-5p	-0.56	5.63e-07	Spearman	significant
miR-23b-3p	miR-30a-5p	0.94	9.15e-32	Spearman	significant
miR-30a-5p	miR-30a-5p	1	0	Spearman	significant
miR-30b-5p	miR-30a-5p	0.88	1.46e-22	Spearman	significant
miR-30c-5p	miR-30a-5p	0.93	1.34e-29	Spearman	significant
miR-30d-5p	miR-30a-5p	0.88	2.27e-23	Spearman	significant
miR-30e-5p	miR-30a-5p	0.74	4.24e-13	Spearman	significant
miR-124-3p	miR-30a-5p	0.57	3.7e-07	Spearman	significant
miR-125a-5p	miR-30a-5p	0.92	3.06e-29	Spearman	significant
miR-132-3p	miR-30a-5p	-0.57	4.67e-07	Spearman	significant
miR-142-3p	miR-30a-5p	-0.71	1.93e-11	Spearman	significant
miR-142-5p	miR-30a-5p	-0.75	1.92e-13	Spearman	significant
miR-143-3p	miR-30a-5p	0.93	1.04e-30	Spearman	significant
miR-143-5p	miR-30a-5p	0.9	8.74e-26	Spearman	significant
miR-145-3p	miR-30a-5p	0.93	2.66e-31	Spearman	significant
miR-145-5p	miR-30a-5p	0.95	7.4e-34	Spearman	significant
miR-146a-5p	miR-30a-5p	-0.73	1.87e-12	Spearman	significant
miR-146b-5p	miR-30a-5p	-0.71	1.21e-11	Spearman	significant
miR-155-5p	miR-30a-5p	-0.71	1.65e-11	Spearman	significant
miR-195-5p	miR-30a-5p	0.91	2.26e-27	Spearman	significant
miR-210-3p	miR-30a-5p	-0.38	0.00154	Spearman	significant
miR-212-3p	miR-30a-5p	-0.57	3.5e-07	Spearman	significant
miR-326	miR-30a-5p	-0.28	0.0187	Spearman	significant
miR-342-5p	miR-30a-5p	-0.3	0.0121	Spearman	significant
miR-365a-3p	miR-30a-5p	0.9	4.17e-26	Spearman	significant
miR-424-5p	miR-30a-5p	-0.67	5.73e-10	Spearman	significant
miR-511-5p	miR-30a-5p	-0.61	2.65e-08	Spearman	significant
US measured intima-media thickness	miR-30a-5p	-0.54	1.41e-05	Spearman	significant
Halo sign	miR-30a-5p	-0.59	2.19e-06	Pearson	significant
Extracranial involvement	miR-30a-5p	-0.12	0.399	Pearson	non-significant
Luminal stenosis	miR-30a-5p	-0.49	8.17e-05	Pearson	significant
GCA	miR-30b-5p	-0.52	5.22e-06	Pearson	significant
Gender	miR-30b-5p	0.15	0.226	Pearson	non-significant
Age at diagnosis	miR-30b-5p	-0.21	0.0861	Spearman	non-significant
Constitutional symptoms	miR-30b-5p	-0.28	0.0199	Pearson	significant
Visual disturbances	miR-30b-5p	0.12	0.339	Pearson	non-significant
PMR	miR-30b-5p	0.0058	0.963	Pearson	non-significant
Clinically altered TA	miR-30b-5p	-0.57	3.79e-07	Pearson	significant
ESR	miR-30b-5p	-0.3	0.0161	Spearman	significant
CRP	miR-30b-5p	-0.44	0.000316	Spearman	significant
Leukocytes	miR-30b-5p	-0.09	0.503	Spearman	non-significant
Hemoglobin	miR-30b-5p	0.014	0.918	Spearman	non-significant
Infil. intensity histology	miR-30b-5p	-0.84	7.76e-19	Spearman	significant
MGC	miR-30b-5p	-0.81	2.91e-17	Spearman	significant
Eosinophils	miR-30b-5p	-0.77	2.03e-14	Spearman	significant
Lumen occlusion	miR-30b-5p	-0.78	3.68e-15	Spearman	significant
Intima thickness	miR-30b-5p	-0.66	9.12e-10	Spearman	significant
Media thickness	miR-30b-5p	-0.42	0.00034	Spearman	significant
Intima-media thickness	miR-30b-5p	-0.64	4.39e-09	Spearman	significant
Intima-meda ratio	miR-30b-5p	-0.62	2.04e-08	Spearman	significant
El. membrane disruption	miR-30b-5p	-0.87	6.05e-22	Pearson	significant
miR-21-3p	miR-30b-5p	-0.6	6.17e-08	Spearman	significant
miR-21-5p	miR-30b-5p	-0.59	1.2e-07	Spearman	significant
miR-23b-3p	miR-30b-5p	0.84	3.35e-19	Spearman	significant
miR-30a-5p	miR-30b-5p	0.88	1.46e-22	Spearman	significant
miR-30b-5p	miR-30b-5p	1	0	Spearman	significant
miR-30c-5p	miR-30b-5p	0.9	4.48e-25	Spearman	significant
miR-30d-5p	miR-30b-5p	0.92	4.53e-28	Spearman	significant
miR-30e-5p	miR-30b-5p	0.83	4.56e-18	Spearman	significant
miR-124-3p	miR-30b-5p	0.55	1.43e-06	Spearman	significant
miR-125a-5p	miR-30b-5p	0.84	6.25e-19	Spearman	significant
miR-132-3p	miR-30b-5p	-0.59	1.41e-07	Spearman	significant
miR-142-3p	miR-30b-5p	-0.52	6.39e-06	Spearman	significant
miR-142-5p	miR-30b-5p	-0.6	6.78e-08	Spearman	significant
miR-143-3p	miR-30b-5p	0.81	8.98e-17	Spearman	significant
miR-143-5p	miR-30b-5p	0.79	1.24e-15	Spearman	significant
miR-145-3p	miR-30b-5p	0.81	8.23e-17	Spearman	significant
miR-145-5p	miR-30b-5p	0.8	1.8e-16	Spearman	significant
miR-146a-5p	miR-30b-5p	-0.71	1.17e-11	Spearman	significant
miR-146b-5p	miR-30b-5p	-0.68	2.43e-10	Spearman	significant
miR-155-5p	miR-30b-5p	-0.69	5.48e-11	Spearman	significant
miR-195-5p	miR-30b-5p	0.84	2.37e-19	Spearman	significant
miR-210-3p	miR-30b-5p	-0.28	0.0206	Spearman	significant
miR-212-3p	miR-30b-5p	-0.56	5.89e-07	Spearman	significant
miR-326	miR-30b-5p	-0.21	0.0925	Spearman	non-significant
miR-342-5p	miR-30b-5p	-0.28	0.0228	Spearman	significant
miR-365a-3p	miR-30b-5p	0.81	7.33e-17	Spearman	significant
miR-424-5p	miR-30b-5p	-0.57	4.54e-07	Spearman	significant
miR-511-5p	miR-30b-5p	-0.54	2.47e-06	Spearman	significant
US measured intima-media thickness	miR-30b-5p	-0.51	4.22e-05	Spearman	significant
Halo sign	miR-30b-5p	-0.53	3.7e-05	Pearson	significant
Extracranial involvement	miR-30b-5p	-0.13	0.359	Pearson	non-significant
Luminal stenosis	miR-30b-5p	-0.39	0.00215	Pearson	significant
GCA	miR-30c-5p	-0.55	1.54e-06	Pearson	significant
Gender	miR-30c-5p	0.047	0.703	Pearson	non-significant
Age at diagnosis	miR-30c-5p	-0.18	0.139	Spearman	non-significant
Constitutional symptoms	miR-30c-5p	-0.24	0.0509	Pearson	non-significant
Visual disturbances	miR-30c-5p	0.11	0.37	Pearson	non-significant
PMR	miR-30c-5p	-0.014	0.912	Pearson	non-significant
Clinically altered TA	miR-30c-5p	-0.63	1.38e-08	Pearson	significant
ESR	miR-30c-5p	-0.26	0.0391	Spearman	significant
CRP	miR-30c-5p	-0.38	0.00207	Spearman	significant
Leukocytes	miR-30c-5p	-0.14	0.31	Spearman	non-significant
Hemoglobin	miR-30c-5p	-0.031	0.815	Spearman	non-significant
Infil. intensity histology	miR-30c-5p	-0.85	3.37e-20	Spearman	significant
MGC	miR-30c-5p	-0.83	2.72e-18	Spearman	significant
Eosinophils	miR-30c-5p	-0.79	1.67e-15	Spearman	significant
Lumen occlusion	miR-30c-5p	-0.77	1.19e-14	Spearman	significant
Intima thickness	miR-30c-5p	-0.67	3.78e-10	Spearman	significant
Media thickness	miR-30c-5p	-0.44	0.000145	Spearman	significant
Intima-media thickness	miR-30c-5p	-0.69	1.02e-10	Spearman	significant
Intima-meda ratio	miR-30c-5p	-0.62	1.87e-08	Spearman	significant
El. membrane disruption	miR-30c-5p	-0.93	1.97e-30	Pearson	significant
miR-21-3p	miR-30c-5p	-0.57	3.94e-07	Spearman	significant
miR-21-5p	miR-30c-5p	-0.57	3.83e-07	Spearman	significant
miR-23b-3p	miR-30c-5p	0.92	6.01e-29	Spearman	significant
miR-30a-5p	miR-30c-5p	0.93	1.34e-29	Spearman	significant
miR-30b-5p	miR-30c-5p	0.9	4.48e-25	Spearman	significant
miR-30c-5p	miR-30c-5p	1	0	Spearman	significant
miR-30d-5p	miR-30c-5p	0.9	9.38e-26	Spearman	significant
miR-30e-5p	miR-30c-5p	0.81	1.28e-16	Spearman	significant
miR-124-3p	miR-30c-5p	0.55	1.41e-06	Spearman	significant
miR-125a-5p	miR-30c-5p	0.9	2.64e-25	Spearman	significant
miR-132-3p	miR-30c-5p	-0.57	4.18e-07	Spearman	significant
miR-142-3p	miR-30c-5p	-0.57	3.78e-07	Spearman	significant
miR-142-5p	miR-30c-5p	-0.68	2.23e-10	Spearman	significant
miR-143-3p	miR-30c-5p	0.87	7.71e-22	Spearman	significant
miR-143-5p	miR-30c-5p	0.84	4.67e-19	Spearman	significant
miR-145-3p	miR-30c-5p	0.88	4.83e-23	Spearman	significant
miR-145-5p	miR-30c-5p	0.9	4.88e-26	Spearman	significant
miR-146a-5p	miR-30c-5p	-0.71	1.21e-11	Spearman	significant
miR-146b-5p	miR-30c-5p	-0.68	1.23e-10	Spearman	significant
miR-155-5p	miR-30c-5p	-0.64	2.99e-09	Spearman	significant
miR-195-5p	miR-30c-5p	0.88	1.44e-22	Spearman	significant
miR-210-3p	miR-30c-5p	-0.34	0.00422	Spearman	significant
miR-212-3p	miR-30c-5p	-0.57	3.53e-07	Spearman	significant
miR-326	miR-30c-5p	-0.22	0.068	Spearman	non-significant
miR-342-5p	miR-30c-5p	-0.23	0.0547	Spearman	non-significant
miR-365a-3p	miR-30c-5p	0.87	4.25e-22	Spearman	significant
miR-424-5p	miR-30c-5p	-0.64	4.03e-09	Spearman	significant
miR-511-5p	miR-30c-5p	-0.54	1.74e-06	Spearman	significant
US measured intima-media thickness	miR-30c-5p	-0.55	1.1e-05	Spearman	significant
Halo sign	miR-30c-5p	-0.6	1.94e-06	Pearson	significant
Extracranial involvement	miR-30c-5p	-0.07	0.634	Pearson	non-significant
Luminal stenosis	miR-30c-5p	-0.48	0.000126	Pearson	significant
GCA	miR-30d-5p	-0.6	6.7e-08	Pearson	significant
Gender	miR-30d-5p	0.082	0.508	Pearson	non-significant
Age at diagnosis	miR-30d-5p	-0.17	0.167	Spearman	non-significant
Constitutional symptoms	miR-30d-5p	-0.32	0.00892	Pearson	significant
Visual disturbances	miR-30d-5p	0.12	0.327	Pearson	non-significant
PMR	miR-30d-5p	-0.0085	0.946	Pearson	non-significant
Clinically altered TA	miR-30d-5p	-0.55	1.37e-06	Pearson	significant
ESR	miR-30d-5p	-0.28	0.029	Spearman	significant
CRP	miR-30d-5p	-0.41	0.000804	Spearman	significant
Leukocytes	miR-30d-5p	-0.12	0.357	Spearman	non-significant
Hemoglobin	miR-30d-5p	-0.028	0.835	Spearman	non-significant
Infil. intensity histology	miR-30d-5p	-0.86	1.96e-21	Spearman	significant
MGC	miR-30d-5p	-0.83	4.19e-18	Spearman	significant
Eosinophils	miR-30d-5p	-0.77	1.42e-14	Spearman	significant
Lumen occlusion	miR-30d-5p	-0.81	5.68e-17	Spearman	significant
Intima thickness	miR-30d-5p	-0.71	1.28e-11	Spearman	significant
Media thickness	miR-30d-5p	-0.43	0.000256	Spearman	significant
Intima-media thickness	miR-30d-5p	-0.69	5.4e-11	Spearman	significant
Intima-meda ratio	miR-30d-5p	-0.67	3.27e-10	Spearman	significant
El. membrane disruption	miR-30d-5p	-0.89	3.66e-24	Pearson	significant
miR-21-3p	miR-30d-5p	-0.64	4.98e-09	Spearman	significant
miR-21-5p	miR-30d-5p	-0.61	3.68e-08	Spearman	significant
miR-23b-3p	miR-30d-5p	0.88	7.59e-23	Spearman	significant
miR-30a-5p	miR-30d-5p	0.88	2.27e-23	Spearman	significant
miR-30b-5p	miR-30d-5p	0.92	4.53e-28	Spearman	significant
miR-30c-5p	miR-30d-5p	0.9	9.38e-26	Spearman	significant
miR-30d-5p	miR-30d-5p	1	0	Spearman	significant
miR-30e-5p	miR-30d-5p	0.83	1.03e-18	Spearman	significant
miR-124-3p	miR-30d-5p	0.54	2.05e-06	Spearman	significant
miR-125a-5p	miR-30d-5p	0.86	1.26e-20	Spearman	significant
miR-132-3p	miR-30d-5p	-0.59	1.24e-07	Spearman	significant
miR-142-3p	miR-30d-5p	-0.58	1.68e-07	Spearman	significant
miR-142-5p	miR-30d-5p	-0.59	9.6e-08	Spearman	significant
miR-143-3p	miR-30d-5p	0.84	4.35e-19	Spearman	significant
miR-143-5p	miR-30d-5p	0.8	5.35e-16	Spearman	significant
miR-145-3p	miR-30d-5p	0.83	4.59e-18	Spearman	significant
miR-145-5p	miR-30d-5p	0.83	3.99e-18	Spearman	significant
miR-146a-5p	miR-30d-5p	-0.72	6.68e-12	Spearman	significant
miR-146b-5p	miR-30d-5p	-0.71	1.2e-11	Spearman	significant
miR-155-5p	miR-30d-5p	-0.71	1.7e-11	Spearman	significant
miR-195-5p	miR-30d-5p	0.85	1.16e-19	Spearman	significant
miR-210-3p	miR-30d-5p	-0.23	0.0581	Spearman	non-significant
miR-212-3p	miR-30d-5p	-0.6	6.81e-08	Spearman	significant
miR-326	miR-30d-5p	-0.19	0.119	Spearman	non-significant
miR-342-5p	miR-30d-5p	-0.3	0.0132	Spearman	significant
miR-365a-3p	miR-30d-5p	0.83	2.04e-18	Spearman	significant
miR-424-5p	miR-30d-5p	-0.56	6.79e-07	Spearman	significant
miR-511-5p	miR-30d-5p	-0.53	2.63e-06	Spearman	significant
US measured intima-media thickness	miR-30d-5p	-0.54	1.74e-05	Spearman	significant
Halo sign	miR-30d-5p	-0.57	8.46e-06	Pearson	significant
Extracranial involvement	miR-30d-5p	-0.14	0.334	Pearson	non-significant
Luminal stenosis	miR-30d-5p	-0.44	0.000479	Pearson	significant
GCA	miR-30e-5p	-0.35	0.00336	Pearson	significant
Gender	miR-30e-5p	0.059	0.635	Pearson	non-significant
Age at diagnosis	miR-30e-5p	-0.042	0.731	Spearman	non-significant
Constitutional symptoms	miR-30e-5p	-0.17	0.167	Pearson	non-significant
Visual disturbances	miR-30e-5p	0.073	0.556	Pearson	non-significant
PMR	miR-30e-5p	-0.044	0.725	Pearson	non-significant
Clinically altered TA	miR-30e-5p	-0.55	1.29e-06	Pearson	significant
ESR	miR-30e-5p	-0.19	0.138	Spearman	non-significant
CRP	miR-30e-5p	-0.28	0.0264	Spearman	significant
Leukocytes	miR-30e-5p	-0.07	0.602	Spearman	non-significant
Hemoglobin	miR-30e-5p	-0.062	0.642	Spearman	non-significant
Infil. intensity histology	miR-30e-5p	-0.8	1.94e-16	Spearman	significant
MGC	miR-30e-5p	-0.77	1.57e-14	Spearman	significant
Eosinophils	miR-30e-5p	-0.7	2.71e-11	Spearman	significant
Lumen occlusion	miR-30e-5p	-0.68	1.33e-10	Spearman	significant
Intima thickness	miR-30e-5p	-0.62	2.23e-08	Spearman	significant
Media thickness	miR-30e-5p	-0.46	7.62e-05	Spearman	significant
Intima-media thickness	miR-30e-5p	-0.6	7.07e-08	Spearman	significant
Intima-meda ratio	miR-30e-5p	-0.5	1.78e-05	Spearman	significant
El. membrane disruption	miR-30e-5p	-0.82	6.75e-18	Pearson	significant
miR-21-3p	miR-30e-5p	-0.56	6.03e-07	Spearman	significant
miR-21-5p	miR-30e-5p	-0.55	1.43e-06	Spearman	significant
miR-23b-3p	miR-30e-5p	0.73	1.24e-12	Spearman	significant
miR-30a-5p	miR-30e-5p	0.74	4.24e-13	Spearman	significant
miR-30b-5p	miR-30e-5p	0.83	4.56e-18	Spearman	significant
miR-30c-5p	miR-30e-5p	0.81	1.28e-16	Spearman	significant
miR-30d-5p	miR-30e-5p	0.83	1.03e-18	Spearman	significant
miR-30e-5p	miR-30e-5p	1	0	Spearman	significant
miR-124-3p	miR-30e-5p	0.54	1.85e-06	Spearman	significant
miR-125a-5p	miR-30e-5p	0.73	1.81e-12	Spearman	significant
miR-132-3p	miR-30e-5p	-0.51	8.55e-06	Spearman	significant
miR-142-3p	miR-30e-5p	-0.33	0.00544	Spearman	significant
miR-142-5p	miR-30e-5p	-0.4	0.000641	Spearman	significant
miR-143-3p	miR-30e-5p	0.71	1.19e-11	Spearman	significant
miR-143-5p	miR-30e-5p	0.7	2.05e-11	Spearman	significant
miR-145-3p	miR-30e-5p	0.72	3.3e-12	Spearman	significant
miR-145-5p	miR-30e-5p	0.73	1.73e-12	Spearman	significant
miR-146a-5p	miR-30e-5p	-0.59	1.55e-07	Spearman	significant
miR-146b-5p	miR-30e-5p	-0.58	1.96e-07	Spearman	significant
miR-155-5p	miR-30e-5p	-0.65	2.48e-09	Spearman	significant
miR-195-5p	miR-30e-5p	0.73	2.44e-12	Spearman	significant
miR-210-3p	miR-30e-5p	-0.087	0.482	Spearman	non-significant
miR-212-3p	miR-30e-5p	-0.52	5.04e-06	Spearman	significant
miR-326	miR-30e-5p	0.011	0.932	Spearman	non-significant
miR-342-5p	miR-30e-5p	-0.2	0.106	Spearman	non-significant
miR-365a-3p	miR-30e-5p	0.8	3.99e-16	Spearman	significant
miR-424-5p	miR-30e-5p	-0.35	0.00314	Spearman	significant
miR-511-5p	miR-30e-5p	-0.49	2.15e-05	Spearman	significant
US measured intima-media thickness	miR-30e-5p	-0.46	0.000283	Spearman	significant
Halo sign	miR-30e-5p	-0.5	0.000119	Pearson	significant
Extracranial involvement	miR-30e-5p	0.083	0.57	Pearson	non-significant
Luminal stenosis	miR-30e-5p	-0.39	0.00229	Pearson	significant
GCA	miR-124-3p	-0.45	9.92e-05	Pearson	significant
Gender	miR-124-3p	-0.098	0.428	Pearson	non-significant
Age at diagnosis	miR-124-3p	-0.0089	0.942	Spearman	non-significant
Constitutional symptoms	miR-124-3p	-0.26	0.0314	Pearson	significant
Visual disturbances	miR-124-3p	-0.026	0.837	Pearson	non-significant
PMR	miR-124-3p	-0.057	0.647	Pearson	non-significant
Clinically altered TA	miR-124-3p	-0.35	0.00398	Pearson	significant
ESR	miR-124-3p	-0.077	0.551	Spearman	non-significant
CRP	miR-124-3p	-0.21	0.102	Spearman	non-significant
Leukocytes	miR-124-3p	-0.057	0.668	Spearman	non-significant
Hemoglobin	miR-124-3p	-0.12	0.349	Spearman	non-significant
Infil. intensity histology	miR-124-3p	-0.61	3.37e-08	Spearman	significant
MGC	miR-124-3p	-0.53	3.16e-06	Spearman	significant
Eosinophils	miR-124-3p	-0.43	0.00027	Spearman	significant
Lumen occlusion	miR-124-3p	-0.57	4.61e-07	Spearman	significant
Intima thickness	miR-124-3p	-0.43	0.000267	Spearman	significant
Media thickness	miR-124-3p	-0.19	0.121	Spearman	non-significant
Intima-media thickness	miR-124-3p	-0.39	0.00099	Spearman	significant
Intima-meda ratio	miR-124-3p	-0.43	0.000273	Spearman	significant
El. membrane disruption	miR-124-3p	-0.67	4.33e-10	Pearson	significant
miR-21-3p	miR-124-3p	-0.39	0.00116	Spearman	significant
miR-21-5p	miR-124-3p	-0.43	0.000239	Spearman	significant
miR-23b-3p	miR-124-3p	0.55	1.01e-06	Spearman	significant
miR-30a-5p	miR-124-3p	0.57	3.7e-07	Spearman	significant
miR-30b-5p	miR-124-3p	0.55	1.43e-06	Spearman	significant
miR-30c-5p	miR-124-3p	0.55	1.41e-06	Spearman	significant
miR-30d-5p	miR-124-3p	0.54	2.05e-06	Spearman	significant
miR-30e-5p	miR-124-3p	0.54	1.85e-06	Spearman	significant
miR-124-3p	miR-124-3p	1	0	Spearman	significant
miR-125a-5p	miR-124-3p	0.53	4.27e-06	Spearman	significant
miR-132-3p	miR-124-3p	-0.43	0.000286	Spearman	significant
miR-142-3p	miR-124-3p	-0.39	0.00101	Spearman	significant
miR-142-5p	miR-124-3p	-0.35	0.00347	Spearman	significant
miR-143-3p	miR-124-3p	0.55	1.5e-06	Spearman	significant
miR-143-5p	miR-124-3p	0.56	7.12e-07	Spearman	significant
miR-145-3p	miR-124-3p	0.55	1.31e-06	Spearman	significant
miR-145-5p	miR-124-3p	0.5	1.15e-05	Spearman	significant
miR-146a-5p	miR-124-3p	-0.49	2.4e-05	Spearman	significant
miR-146b-5p	miR-124-3p	-0.52	6.4e-06	Spearman	significant
miR-155-5p	miR-124-3p	-0.51	9.94e-06	Spearman	significant
miR-195-5p	miR-124-3p	0.56	5.82e-07	Spearman	significant
miR-210-3p	miR-124-3p	-0.24	0.0476	Spearman	significant
miR-212-3p	miR-124-3p	-0.41	0.000503	Spearman	significant
miR-326	miR-124-3p	-0.005	0.968	Spearman	non-significant
miR-342-5p	miR-124-3p	-0.35	0.00337	Spearman	significant
miR-365a-3p	miR-124-3p	0.54	2.12e-06	Spearman	significant
miR-424-5p	miR-124-3p	-0.42	0.000312	Spearman	significant
miR-511-5p	miR-124-3p	-0.43	0.000277	Spearman	significant
US measured intima-media thickness	miR-124-3p	-0.4	0.00194	Spearman	significant
Halo sign	miR-124-3p	-0.57	5.84e-06	Pearson	significant
Extracranial involvement	miR-124-3p	0.051	0.73	Pearson	non-significant
Luminal stenosis	miR-124-3p	-0.39	0.00227	Pearson	significant
GCA	miR-125a-5p	-0.6	6.89e-08	Pearson	significant
Gender	miR-125a-5p	0.097	0.43	Pearson	non-significant
Age at diagnosis	miR-125a-5p	-0.1	0.402	Spearman	non-significant
Constitutional symptoms	miR-125a-5p	-0.23	0.0589	Pearson	non-significant
Visual disturbances	miR-125a-5p	0.11	0.37	Pearson	non-significant
PMR	miR-125a-5p	-0.12	0.343	Pearson	non-significant
Clinically altered TA	miR-125a-5p	-0.66	1.07e-09	Pearson	significant
ESR	miR-125a-5p	-0.35	0.00439	Spearman	significant
CRP	miR-125a-5p	-0.45	0.000201	Spearman	significant
Leukocytes	miR-125a-5p	-0.13	0.314	Spearman	non-significant
Hemoglobin	miR-125a-5p	0.017	0.898	Spearman	non-significant
Infil. intensity histology	miR-125a-5p	-0.86	4e-21	Spearman	significant
MGC	miR-125a-5p	-0.84	3.11e-19	Spearman	significant
Eosinophils	miR-125a-5p	-0.77	1.61e-14	Spearman	significant
Lumen occlusion	miR-125a-5p	-0.77	1.19e-14	Spearman	significant
Intima thickness	miR-125a-5p	-0.67	2.91e-10	Spearman	significant
Media thickness	miR-125a-5p	-0.41	0.000512	Spearman	significant
Intima-media thickness	miR-125a-5p	-0.69	7.63e-11	Spearman	significant
Intima-meda ratio	miR-125a-5p	-0.67	5.35e-10	Spearman	significant
El. membrane disruption	miR-125a-5p	-0.92	3.3e-29	Pearson	significant
miR-21-3p	miR-125a-5p	-0.53	2.72e-06	Spearman	significant
miR-21-5p	miR-125a-5p	-0.54	2.42e-06	Spearman	significant
miR-23b-3p	miR-125a-5p	0.95	8.02e-36	Spearman	significant
miR-30a-5p	miR-125a-5p	0.92	3.06e-29	Spearman	significant
miR-30b-5p	miR-125a-5p	0.84	6.25e-19	Spearman	significant
miR-30c-5p	miR-125a-5p	0.9	2.64e-25	Spearman	significant
miR-30d-5p	miR-125a-5p	0.86	1.26e-20	Spearman	significant
miR-30e-5p	miR-125a-5p	0.73	1.81e-12	Spearman	significant
miR-124-3p	miR-125a-5p	0.53	4.27e-06	Spearman	significant
miR-125a-5p	miR-125a-5p	1	0	Spearman	significant
miR-132-3p	miR-125a-5p	-0.54	2.02e-06	Spearman	significant
miR-142-3p	miR-125a-5p	-0.71	1.86e-11	Spearman	significant
miR-142-5p	miR-125a-5p	-0.74	5.83e-13	Spearman	significant
miR-143-3p	miR-125a-5p	0.93	3.59e-30	Spearman	significant
miR-143-5p	miR-125a-5p	0.93	1.37e-29	Spearman	significant
miR-145-3p	miR-125a-5p	0.91	4.13e-27	Spearman	significant
miR-145-5p	miR-125a-5p	0.91	1.15e-27	Spearman	significant
miR-146a-5p	miR-125a-5p	-0.72	3.16e-12	Spearman	significant
miR-146b-5p	miR-125a-5p	-0.7	3.42e-11	Spearman	significant
miR-155-5p	miR-125a-5p	-0.68	2.48e-10	Spearman	significant
miR-195-5p	miR-125a-5p	0.93	7.66e-31	Spearman	significant
miR-210-3p	miR-125a-5p	-0.34	0.00408	Spearman	significant
miR-212-3p	miR-125a-5p	-0.54	1.73e-06	Spearman	significant
miR-326	miR-125a-5p	-0.24	0.0503	Spearman	non-significant
miR-342-5p	miR-125a-5p	-0.24	0.0461	Spearman	significant
miR-365a-3p	miR-125a-5p	0.88	7.15e-23	Spearman	significant
miR-424-5p	miR-125a-5p	-0.65	1.44e-09	Spearman	significant
miR-511-5p	miR-125a-5p	-0.57	3.17e-07	Spearman	significant
US measured intima-media thickness	miR-125a-5p	-0.53	2.25e-05	Spearman	significant
Halo sign	miR-125a-5p	-0.6	1.59e-06	Pearson	significant
Extracranial involvement	miR-125a-5p	-0.049	0.737	Pearson	non-significant
Luminal stenosis	miR-125a-5p	-0.5	7.6e-05	Pearson	significant
GCA	miR-132-3p	0.56	8.39e-07	Pearson	significant
Gender	miR-132-3p	0.17	0.159	Pearson	non-significant
Age at diagnosis	miR-132-3p	-0.02	0.874	Spearman	non-significant
Constitutional symptoms	miR-132-3p	0.35	0.00385	Pearson	significant
Visual disturbances	miR-132-3p	-0.13	0.278	Pearson	non-significant
PMR	miR-132-3p	-0.076	0.54	Pearson	non-significant
Clinically altered TA	miR-132-3p	0.36	0.00277	Pearson	significant
ESR	miR-132-3p	0.37	0.0025	Spearman	significant
CRP	miR-132-3p	0.49	4.6e-05	Spearman	significant
Leukocytes	miR-132-3p	0.2	0.127	Spearman	non-significant
Hemoglobin	miR-132-3p	-0.091	0.492	Spearman	non-significant
Infil. intensity histology	miR-132-3p	0.72	5.16e-12	Spearman	significant
MGC	miR-132-3p	0.69	9.46e-11	Spearman	significant
Eosinophils	miR-132-3p	0.68	1.85e-10	Spearman	significant
Lumen occlusion	miR-132-3p	0.7	2.84e-11	Spearman	significant
Intima thickness	miR-132-3p	0.66	6.35e-10	Spearman	significant
Media thickness	miR-132-3p	0.35	0.00374	Spearman	significant
Intima-media thickness	miR-132-3p	0.62	2.11e-08	Spearman	significant
Intima-meda ratio	miR-132-3p	0.6	6.96e-08	Spearman	significant
El. membrane disruption	miR-132-3p	0.75	2.09e-13	Pearson	significant
miR-21-3p	miR-132-3p	0.78	6.5e-15	Spearman	significant
miR-21-5p	miR-132-3p	0.84	1.95e-19	Spearman	significant
miR-23b-3p	miR-132-3p	-0.51	7.48e-06	Spearman	significant
miR-30a-5p	miR-132-3p	-0.57	4.67e-07	Spearman	significant
miR-30b-5p	miR-132-3p	-0.59	1.41e-07	Spearman	significant
miR-30c-5p	miR-132-3p	-0.57	4.18e-07	Spearman	significant
miR-30d-5p	miR-132-3p	-0.59	1.24e-07	Spearman	significant
miR-30e-5p	miR-132-3p	-0.51	8.55e-06	Spearman	significant
miR-124-3p	miR-132-3p	-0.43	0.000286	Spearman	significant
miR-125a-5p	miR-132-3p	-0.54	2.02e-06	Spearman	significant
miR-132-3p	miR-132-3p	1	0	Spearman	significant
miR-142-3p	miR-132-3p	0.46	7.64e-05	Spearman	significant
miR-142-5p	miR-132-3p	0.43	0.000231	Spearman	significant
miR-143-3p	miR-132-3p	-0.59	1.29e-07	Spearman	significant
miR-143-5p	miR-132-3p	-0.55	9.44e-07	Spearman	significant
miR-145-3p	miR-132-3p	-0.52	5.05e-06	Spearman	significant
miR-145-5p	miR-132-3p	-0.52	6.47e-06	Spearman	significant
miR-146a-5p	miR-132-3p	0.7	4.31e-11	Spearman	significant
miR-146b-5p	miR-132-3p	0.87	6.98e-22	Spearman	significant
miR-155-5p	miR-132-3p	0.82	7.67e-18	Spearman	significant
miR-195-5p	miR-132-3p	-0.61	2.53e-08	Spearman	significant
miR-210-3p	miR-132-3p	0.46	8.6e-05	Spearman	significant
miR-212-3p	miR-132-3p	0.83	3.89e-18	Spearman	significant
miR-326	miR-132-3p	0.34	0.00478	Spearman	significant
miR-342-5p	miR-132-3p	0.59	1.56e-07	Spearman	significant
miR-365a-3p	miR-132-3p	-0.49	2.06e-05	Spearman	significant
miR-424-5p	miR-132-3p	0.6	4.76e-08	Spearman	significant
miR-511-5p	miR-132-3p	0.67	4.49e-10	Spearman	significant
US measured intima-media thickness	miR-132-3p	0.56	4.81e-06	Spearman	significant
Halo sign	miR-132-3p	0.55	1.54e-05	Pearson	significant
Extracranial involvement	miR-132-3p	0.074	0.611	Pearson	non-significant
Luminal stenosis	miR-132-3p	0.37	0.00389	Pearson	significant
GCA	miR-142-3p	0.42	0.000362	Pearson	significant
Gender	miR-142-3p	-0.11	0.39	Pearson	non-significant
Age at diagnosis	miR-142-3p	0.027	0.827	Spearman	non-significant
Constitutional symptoms	miR-142-3p	0.24	0.0505	Pearson	non-significant
Visual disturbances	miR-142-3p	-0.13	0.299	Pearson	non-significant
PMR	miR-142-3p	0.05	0.687	Pearson	non-significant
Clinically altered TA	miR-142-3p	0.31	0.0118	Pearson	significant
ESR	miR-142-3p	0.18	0.148	Spearman	non-significant
CRP	miR-142-3p	0.34	0.00684	Spearman	significant
Leukocytes	miR-142-3p	-0.0046	0.973	Spearman	non-significant
Hemoglobin	miR-142-3p	0.019	0.885	Spearman	non-significant
Infil. intensity histology	miR-142-3p	0.66	1.08e-09	Spearman	significant
MGC	miR-142-3p	0.64	3.35e-09	Spearman	significant
Eosinophils	miR-142-3p	0.52	5.83e-06	Spearman	significant
Lumen occlusion	miR-142-3p	0.59	1.15e-07	Spearman	significant
Intima thickness	miR-142-3p	0.53	4.05e-06	Spearman	significant
Media thickness	miR-142-3p	0.28	0.02	Spearman	significant
Intima-media thickness	miR-142-3p	0.51	7.94e-06	Spearman	significant
Intima-meda ratio	miR-142-3p	0.54	1.7e-06	Spearman	significant
El. membrane disruption	miR-142-3p	0.56	8.85e-07	Pearson	significant
miR-21-3p	miR-142-3p	0.38	0.00134	Spearman	significant
miR-21-5p	miR-142-3p	0.46	8.52e-05	Spearman	significant
miR-23b-3p	miR-142-3p	-0.69	6.52e-11	Spearman	significant
miR-30a-5p	miR-142-3p	-0.71	1.93e-11	Spearman	significant
miR-30b-5p	miR-142-3p	-0.52	6.39e-06	Spearman	significant
miR-30c-5p	miR-142-3p	-0.57	3.78e-07	Spearman	significant
miR-30d-5p	miR-142-3p	-0.58	1.68e-07	Spearman	significant
miR-30e-5p	miR-142-3p	-0.33	0.00544	Spearman	significant
miR-124-3p	miR-142-3p	-0.39	0.00101	Spearman	significant
miR-125a-5p	miR-142-3p	-0.71	1.86e-11	Spearman	significant
miR-132-3p	miR-142-3p	0.46	7.64e-05	Spearman	significant
miR-142-3p	miR-142-3p	1	0	Spearman	significant
miR-142-5p	miR-142-3p	0.91	8.73e-27	Spearman	significant
miR-143-3p	miR-142-3p	-0.68	1.92e-10	Spearman	significant
miR-143-5p	miR-142-3p	-0.64	4.65e-09	Spearman	significant
miR-145-3p	miR-142-3p	-0.68	1.73e-10	Spearman	significant
miR-145-5p	miR-142-3p	-0.69	5.18e-11	Spearman	significant
miR-146a-5p	miR-142-3p	0.74	6.37e-13	Spearman	significant
miR-146b-5p	miR-142-3p	0.62	1.48e-08	Spearman	significant
miR-155-5p	miR-142-3p	0.64	4.63e-09	Spearman	significant
miR-195-5p	miR-142-3p	-0.67	3.17e-10	Spearman	significant
miR-210-3p	miR-142-3p	0.55	1.43e-06	Spearman	significant
miR-212-3p	miR-142-3p	0.41	0.000458	Spearman	significant
miR-326	miR-142-3p	0.54	1.77e-06	Spearman	significant
miR-342-5p	miR-142-3p	0.45	0.000122	Spearman	significant
miR-365a-3p	miR-142-3p	-0.62	1.51e-08	Spearman	significant
miR-424-5p	miR-142-3p	0.65	1.56e-09	Spearman	significant
miR-511-5p	miR-142-3p	0.47	5.13e-05	Spearman	significant
US measured intima-media thickness	miR-142-3p	0.35	0.00825	Spearman	significant
Halo sign	miR-142-3p	0.17	0.223	Pearson	non-significant
Extracranial involvement	miR-142-3p	0.18	0.223	Pearson	non-significant
Luminal stenosis	miR-142-3p	0.24	0.0692	Pearson	non-significant
GCA	miR-142-5p	0.3	0.0124	Pearson	significant
Gender	miR-142-5p	-0.15	0.238	Pearson	non-significant
Age at diagnosis	miR-142-5p	0.051	0.678	Spearman	non-significant
Constitutional symptoms	miR-142-5p	0.12	0.326	Pearson	non-significant
Visual disturbances	miR-142-5p	-0.074	0.55	Pearson	non-significant
PMR	miR-142-5p	0.0039	0.975	Pearson	non-significant
Clinically altered TA	miR-142-5p	0.38	0.00153	Pearson	significant
ESR	miR-142-5p	0.17	0.193	Spearman	non-significant
CRP	miR-142-5p	0.33	0.00808	Spearman	significant
Leukocytes	miR-142-5p	0.032	0.813	Spearman	non-significant
Hemoglobin	miR-142-5p	0.084	0.526	Spearman	non-significant
Infil. intensity histology	miR-142-5p	0.67	5.72e-10	Spearman	significant
MGC	miR-142-5p	0.69	1.06e-10	Spearman	significant
Eosinophils	miR-142-5p	0.6	6.23e-08	Spearman	significant
Lumen occlusion	miR-142-5p	0.57	4.07e-07	Spearman	significant
Intima thickness	miR-142-5p	0.53	3.53e-06	Spearman	significant
Media thickness	miR-142-5p	0.37	0.00165	Spearman	significant
Intima-media thickness	miR-142-5p	0.52	4.85e-06	Spearman	significant
Intima-meda ratio	miR-142-5p	0.49	2.54e-05	Spearman	significant
El. membrane disruption	miR-142-5p	0.58	2.65e-07	Pearson	significant
miR-21-3p	miR-142-5p	0.38	0.0012	Spearman	significant
miR-21-5p	miR-142-5p	0.43	0.000278	Spearman	significant
miR-23b-3p	miR-142-5p	-0.75	2.91e-13	Spearman	significant
miR-30a-5p	miR-142-5p	-0.75	1.92e-13	Spearman	significant
miR-30b-5p	miR-142-5p	-0.6	6.78e-08	Spearman	significant
miR-30c-5p	miR-142-5p	-0.68	2.23e-10	Spearman	significant
miR-30d-5p	miR-142-5p	-0.59	9.6e-08	Spearman	significant
miR-30e-5p	miR-142-5p	-0.4	0.000641	Spearman	significant
miR-124-3p	miR-142-5p	-0.35	0.00347	Spearman	significant
miR-125a-5p	miR-142-5p	-0.74	5.83e-13	Spearman	significant
miR-132-3p	miR-142-5p	0.43	0.000231	Spearman	significant
miR-142-3p	miR-142-5p	0.91	8.73e-27	Spearman	significant
miR-142-5p	miR-142-5p	1	0	Spearman	significant
miR-143-3p	miR-142-5p	-0.7	3.18e-11	Spearman	significant
miR-143-5p	miR-142-5p	-0.65	1.7e-09	Spearman	significant
miR-145-3p	miR-142-5p	-0.72	6.99e-12	Spearman	significant
miR-145-5p	miR-142-5p	-0.75	2.58e-13	Spearman	significant
miR-146a-5p	miR-142-5p	0.74	8.59e-13	Spearman	significant
miR-146b-5p	miR-142-5p	0.56	7.86e-07	Spearman	significant
miR-155-5p	miR-142-5p	0.6	7.32e-08	Spearman	significant
miR-195-5p	miR-142-5p	-0.7	3.93e-11	Spearman	significant
miR-210-3p	miR-142-5p	0.54	2.38e-06	Spearman	significant
miR-212-3p	miR-142-5p	0.38	0.00138	Spearman	significant
miR-326	miR-142-5p	0.55	1.15e-06	Spearman	significant
miR-342-5p	miR-142-5p	0.31	0.0111	Spearman	significant
miR-365a-3p	miR-142-5p	-0.66	7.12e-10	Spearman	significant
miR-424-5p	miR-142-5p	0.68	1.61e-10	Spearman	significant
miR-511-5p	miR-142-5p	0.47	4.99e-05	Spearman	significant
US measured intima-media thickness	miR-142-5p	0.33	0.0133	Spearman	significant
Halo sign	miR-142-5p	0.16	0.255	Pearson	non-significant
Extracranial involvement	miR-142-5p	0.095	0.515	Pearson	non-significant
Luminal stenosis	miR-142-5p	0.23	0.0815	Pearson	non-significant
GCA	miR-143-3p	-0.54	2e-06	Pearson	significant
Gender	miR-143-3p	0.1	0.407	Pearson	non-significant
Age at diagnosis	miR-143-3p	-0.16	0.195	Spearman	non-significant
Constitutional symptoms	miR-143-3p	-0.25	0.0446	Pearson	significant
Visual disturbances	miR-143-3p	0.073	0.559	Pearson	non-significant
PMR	miR-143-3p	-0.06	0.631	Pearson	non-significant
Clinically altered TA	miR-143-3p	-0.58	2.51e-07	Pearson	significant
ESR	miR-143-3p	-0.3	0.0165	Spearman	significant
CRP	miR-143-3p	-0.41	0.000923	Spearman	significant
Leukocytes	miR-143-3p	-0.1	0.442	Spearman	non-significant
Hemoglobin	miR-143-3p	0.022	0.867	Spearman	non-significant
Infil. intensity histology	miR-143-3p	-0.87	5.06e-22	Spearman	significant
MGC	miR-143-3p	-0.84	8.21e-19	Spearman	significant
Eosinophils	miR-143-3p	-0.77	1.08e-14	Spearman	significant
Lumen occlusion	miR-143-3p	-0.77	1.98e-14	Spearman	significant
Intima thickness	miR-143-3p	-0.66	8.81e-10	Spearman	significant
Media thickness	miR-143-3p	-0.44	0.000153	Spearman	significant
Intima-media thickness	miR-143-3p	-0.67	5.9e-10	Spearman	significant
Intima-meda ratio	miR-143-3p	-0.62	2.08e-08	Spearman	significant
El. membrane disruption	miR-143-3p	-0.9	1.43e-25	Pearson	significant
miR-21-3p	miR-143-3p	-0.48	3.29e-05	Spearman	significant
miR-21-5p	miR-143-3p	-0.53	3.02e-06	Spearman	significant
miR-23b-3p	miR-143-3p	0.93	5.62e-31	Spearman	significant
miR-30a-5p	miR-143-3p	0.93	1.04e-30	Spearman	significant
miR-30b-5p	miR-143-3p	0.81	8.98e-17	Spearman	significant
miR-30c-5p	miR-143-3p	0.87	7.71e-22	Spearman	significant
miR-30d-5p	miR-143-3p	0.84	4.35e-19	Spearman	significant
miR-30e-5p	miR-143-3p	0.71	1.19e-11	Spearman	significant
miR-124-3p	miR-143-3p	0.55	1.5e-06	Spearman	significant
miR-125a-5p	miR-143-3p	0.93	3.59e-30	Spearman	significant
miR-132-3p	miR-143-3p	-0.59	1.29e-07	Spearman	significant
miR-142-3p	miR-143-3p	-0.68	1.92e-10	Spearman	significant
miR-142-5p	miR-143-3p	-0.7	3.18e-11	Spearman	significant
miR-143-3p	miR-143-3p	1	0	Spearman	significant
miR-143-5p	miR-143-3p	0.96	5.87e-39	Spearman	significant
miR-145-3p	miR-143-3p	0.96	7.26e-37	Spearman	significant
miR-145-5p	miR-143-3p	0.93	4.12e-31	Spearman	significant
miR-146a-5p	miR-143-3p	-0.71	9.29e-12	Spearman	significant
miR-146b-5p	miR-143-3p	-0.71	7.78e-12	Spearman	significant
miR-155-5p	miR-143-3p	-0.72	4.52e-12	Spearman	significant
miR-195-5p	miR-143-3p	0.92	2.93e-28	Spearman	significant
miR-210-3p	miR-143-3p	-0.42	0.00034	Spearman	significant
miR-212-3p	miR-143-3p	-0.56	8.46e-07	Spearman	significant
miR-326	miR-143-3p	-0.2	0.102	Spearman	non-significant
miR-342-5p	miR-143-3p	-0.31	0.00999	Spearman	significant
miR-365a-3p	miR-143-3p	0.9	5.33e-26	Spearman	significant
miR-424-5p	miR-143-3p	-0.69	9.89e-11	Spearman	significant
miR-511-5p	miR-143-3p	-0.57	3.15e-07	Spearman	significant
US measured intima-media thickness	miR-143-3p	-0.51	5e-05	Spearman	significant
Halo sign	miR-143-3p	-0.6	1.86e-06	Pearson	significant
Extracranial involvement	miR-143-3p	-0.13	0.371	Pearson	non-significant
Luminal stenosis	miR-143-3p	-0.5	5.41e-05	Pearson	significant
GCA	miR-143-5p	-0.52	6.96e-06	Pearson	significant
Gender	miR-143-5p	0.16	0.206	Pearson	non-significant
Age at diagnosis	miR-143-5p	-0.15	0.208	Spearman	non-significant
Constitutional symptoms	miR-143-5p	-0.22	0.0698	Pearson	non-significant
Visual disturbances	miR-143-5p	0.066	0.595	Pearson	non-significant
PMR	miR-143-5p	-0.1	0.423	Pearson	non-significant
Clinically altered TA	miR-143-5p	-0.53	3.47e-06	Pearson	significant
ESR	miR-143-5p	-0.29	0.019	Spearman	significant
CRP	miR-143-5p	-0.38	0.00189	Spearman	significant
Leukocytes	miR-143-5p	-0.092	0.493	Spearman	non-significant
Hemoglobin	miR-143-5p	0.073	0.582	Spearman	non-significant
Infil. intensity histology	miR-143-5p	-0.85	9.75e-20	Spearman	significant
MGC	miR-143-5p	-0.8	1.71e-16	Spearman	significant
Eosinophils	miR-143-5p	-0.74	5.27e-13	Spearman	significant
Lumen occlusion	miR-143-5p	-0.74	9.43e-13	Spearman	significant
Intima thickness	miR-143-5p	-0.59	1.52e-07	Spearman	significant
Media thickness	miR-143-5p	-0.38	0.00146	Spearman	significant
Intima-media thickness	miR-143-5p	-0.61	2.61e-08	Spearman	significant
Intima-meda ratio	miR-143-5p	-0.57	2.99e-07	Spearman	significant
El. membrane disruption	miR-143-5p	-0.87	1.16e-21	Pearson	significant
miR-21-3p	miR-143-5p	-0.45	0.000142	Spearman	significant
miR-21-5p	miR-143-5p	-0.5	1.24e-05	Spearman	significant
miR-23b-3p	miR-143-5p	0.91	2.89e-26	Spearman	significant
miR-30a-5p	miR-143-5p	0.9	8.74e-26	Spearman	significant
miR-30b-5p	miR-143-5p	0.79	1.24e-15	Spearman	significant
miR-30c-5p	miR-143-5p	0.84	4.67e-19	Spearman	significant
miR-30d-5p	miR-143-5p	0.8	5.35e-16	Spearman	significant
miR-30e-5p	miR-143-5p	0.7	2.05e-11	Spearman	significant
miR-124-3p	miR-143-5p	0.56	7.12e-07	Spearman	significant
miR-125a-5p	miR-143-5p	0.93	1.37e-29	Spearman	significant
miR-132-3p	miR-143-5p	-0.55	9.44e-07	Spearman	significant
miR-142-3p	miR-143-5p	-0.64	4.65e-09	Spearman	significant
miR-142-5p	miR-143-5p	-0.65	1.7e-09	Spearman	significant
miR-143-3p	miR-143-5p	0.96	5.87e-39	Spearman	significant
miR-143-5p	miR-143-5p	1	0	Spearman	significant
miR-145-3p	miR-143-5p	0.93	1.08e-30	Spearman	significant
miR-145-5p	miR-143-5p	0.91	6.58e-27	Spearman	significant
miR-146a-5p	miR-143-5p	-0.68	1.53e-10	Spearman	significant
miR-146b-5p	miR-143-5p	-0.69	1.11e-10	Spearman	significant
miR-155-5p	miR-143-5p	-0.7	4.33e-11	Spearman	significant
miR-195-5p	miR-143-5p	0.9	4.68e-26	Spearman	significant
miR-210-3p	miR-143-5p	-0.37	0.00211	Spearman	significant
miR-212-3p	miR-143-5p	-0.53	3.7e-06	Spearman	significant
miR-326	miR-143-5p	-0.16	0.188	Spearman	non-significant
miR-342-5p	miR-143-5p	-0.31	0.0106	Spearman	significant
miR-365a-3p	miR-143-5p	0.87	2.55e-22	Spearman	significant
miR-424-5p	miR-143-5p	-0.66	8.63e-10	Spearman	significant
miR-511-5p	miR-143-5p	-0.57	3.73e-07	Spearman	significant
US measured intima-media thickness	miR-143-5p	-0.48	0.000187	Spearman	significant
Halo sign	miR-143-5p	-0.59	2.79e-06	Pearson	significant
Extracranial involvement	miR-143-5p	-0.097	0.506	Pearson	non-significant
Luminal stenosis	miR-143-5p	-0.45	0.000346	Pearson	significant
GCA	miR-145-3p	-0.48	3.84e-05	Pearson	significant
Gender	miR-145-3p	0.11	0.373	Pearson	non-significant
Age at diagnosis	miR-145-3p	-0.17	0.176	Spearman	non-significant
Constitutional symptoms	miR-145-3p	-0.23	0.0633	Pearson	non-significant
Visual disturbances	miR-145-3p	0.036	0.77	Pearson	non-significant
PMR	miR-145-3p	-0.055	0.66	Pearson	non-significant
Clinically altered TA	miR-145-3p	-0.58	2.11e-07	Pearson	significant
ESR	miR-145-3p	-0.2	0.112	Spearman	non-significant
CRP	miR-145-3p	-0.34	0.00563	Spearman	significant
Leukocytes	miR-145-3p	-0.088	0.51	Spearman	non-significant
Hemoglobin	miR-145-3p	-0.049	0.711	Spearman	non-significant
Infil. intensity histology	miR-145-3p	-0.87	4.47e-22	Spearman	significant
MGC	miR-145-3p	-0.84	7.54e-19	Spearman	significant
Eosinophils	miR-145-3p	-0.77	1.11e-14	Spearman	significant
Lumen occlusion	miR-145-3p	-0.76	4.03e-14	Spearman	significant
Intima thickness	miR-145-3p	-0.66	7.01e-10	Spearman	significant
Media thickness	miR-145-3p	-0.46	7.61e-05	Spearman	significant
Intima-media thickness	miR-145-3p	-0.67	4.46e-10	Spearman	significant
Intima-meda ratio	miR-145-3p	-0.61	3.8e-08	Spearman	significant
El. membrane disruption	miR-145-3p	-0.87	4.07e-22	Pearson	significant
miR-21-3p	miR-145-3p	-0.39	0.000927	Spearman	significant
miR-21-5p	miR-145-3p	-0.49	1.98e-05	Spearman	significant
miR-23b-3p	miR-145-3p	0.92	4.34e-29	Spearman	significant
miR-30a-5p	miR-145-3p	0.93	2.66e-31	Spearman	significant
miR-30b-5p	miR-145-3p	0.81	8.23e-17	Spearman	significant
miR-30c-5p	miR-145-3p	0.88	4.83e-23	Spearman	significant
miR-30d-5p	miR-145-3p	0.83	4.59e-18	Spearman	significant
miR-30e-5p	miR-145-3p	0.72	3.3e-12	Spearman	significant
miR-124-3p	miR-145-3p	0.55	1.31e-06	Spearman	significant
miR-125a-5p	miR-145-3p	0.91	4.13e-27	Spearman	significant
miR-132-3p	miR-145-3p	-0.52	5.05e-06	Spearman	significant
miR-142-3p	miR-145-3p	-0.68	1.73e-10	Spearman	significant
miR-142-5p	miR-145-3p	-0.72	6.99e-12	Spearman	significant
miR-143-3p	miR-145-3p	0.96	7.26e-37	Spearman	significant
miR-143-5p	miR-145-3p	0.93	1.08e-30	Spearman	significant
miR-145-3p	miR-145-3p	1	0	Spearman	significant
miR-145-5p	miR-145-3p	0.97	1.89e-40	Spearman	significant
miR-146a-5p	miR-145-3p	-0.67	5.88e-10	Spearman	significant
miR-146b-5p	miR-145-3p	-0.64	3.49e-09	Spearman	significant
miR-155-5p	miR-145-3p	-0.7	3.73e-11	Spearman	significant
miR-195-5p	miR-145-3p	0.88	1.81e-23	Spearman	significant
miR-210-3p	miR-145-3p	-0.45	0.000127	Spearman	significant
miR-212-3p	miR-145-3p	-0.5	1.2e-05	Spearman	significant
miR-326	miR-145-3p	-0.21	0.0884	Spearman	non-significant
miR-342-5p	miR-145-3p	-0.29	0.0152	Spearman	significant
miR-365a-3p	miR-145-3p	0.93	4.98e-30	Spearman	significant
miR-424-5p	miR-145-3p	-0.65	1.76e-09	Spearman	significant
miR-511-5p	miR-145-3p	-0.54	1.64e-06	Spearman	significant
US measured intima-media thickness	miR-145-3p	-0.51	5.26e-05	Spearman	significant
Halo sign	miR-145-3p	-0.56	9.21e-06	Pearson	significant
Extracranial involvement	miR-145-3p	-0.13	0.355	Pearson	non-significant
Luminal stenosis	miR-145-3p	-0.54	1.2e-05	Pearson	significant
GCA	miR-145-5p	-0.49	2.69e-05	Pearson	significant
Gender	miR-145-5p	0.1	0.413	Pearson	non-significant
Age at diagnosis	miR-145-5p	-0.16	0.18	Spearman	non-significant
Constitutional symptoms	miR-145-5p	-0.22	0.0706	Pearson	non-significant
Visual disturbances	miR-145-5p	0.062	0.617	Pearson	non-significant
PMR	miR-145-5p	-0.037	0.765	Pearson	non-significant
Clinically altered TA	miR-145-5p	-0.63	1.28e-08	Pearson	significant
ESR	miR-145-5p	-0.21	0.0989	Spearman	non-significant
CRP	miR-145-5p	-0.32	0.0108	Spearman	significant
Leukocytes	miR-145-5p	-0.12	0.36	Spearman	non-significant
Hemoglobin	miR-145-5p	-0.023	0.864	Spearman	non-significant
Infil. intensity histology	miR-145-5p	-0.87	4.08e-22	Spearman	significant
MGC	miR-145-5p	-0.84	4.69e-19	Spearman	significant
Eosinophils	miR-145-5p	-0.78	8.23e-15	Spearman	significant
Lumen occlusion	miR-145-5p	-0.76	7.12e-14	Spearman	significant
Intima thickness	miR-145-5p	-0.66	1.05e-09	Spearman	significant
Media thickness	miR-145-5p	-0.45	0.000119	Spearman	significant
Intima-media thickness	miR-145-5p	-0.68	1.48e-10	Spearman	significant
Intima-meda ratio	miR-145-5p	-0.62	1.61e-08	Spearman	significant
El. membrane disruption	miR-145-5p	-0.88	3.07e-23	Pearson	significant
miR-21-3p	miR-145-5p	-0.42	0.000313	Spearman	significant
miR-21-5p	miR-145-5p	-0.52	4.45e-06	Spearman	significant
miR-23b-3p	miR-145-5p	0.93	5e-30	Spearman	significant
miR-30a-5p	miR-145-5p	0.95	7.4e-34	Spearman	significant
miR-30b-5p	miR-145-5p	0.8	1.8e-16	Spearman	significant
miR-30c-5p	miR-145-5p	0.9	4.88e-26	Spearman	significant
miR-30d-5p	miR-145-5p	0.83	3.99e-18	Spearman	significant
miR-30e-5p	miR-145-5p	0.73	1.73e-12	Spearman	significant
miR-124-3p	miR-145-5p	0.5	1.15e-05	Spearman	significant
miR-125a-5p	miR-145-5p	0.91	1.15e-27	Spearman	significant
miR-132-3p	miR-145-5p	-0.52	6.47e-06	Spearman	significant
miR-142-3p	miR-145-5p	-0.69	5.18e-11	Spearman	significant
miR-142-5p	miR-145-5p	-0.75	2.58e-13	Spearman	significant
miR-143-3p	miR-145-5p	0.93	4.12e-31	Spearman	significant
miR-143-5p	miR-145-5p	0.91	6.58e-27	Spearman	significant
miR-145-3p	miR-145-5p	0.97	1.89e-40	Spearman	significant
miR-145-5p	miR-145-5p	1	0	Spearman	significant
miR-146a-5p	miR-145-5p	-0.67	2.89e-10	Spearman	significant
miR-146b-5p	miR-145-5p	-0.66	7.79e-10	Spearman	significant
miR-155-5p	miR-145-5p	-0.68	1.6e-10	Spearman	significant
miR-195-5p	miR-145-5p	0.86	1.52e-20	Spearman	significant
miR-210-3p	miR-145-5p	-0.41	0.000479	Spearman	significant
miR-212-3p	miR-145-5p	-0.5	1.33e-05	Spearman	significant
miR-326	miR-145-5p	-0.24	0.0448	Spearman	significant
miR-342-5p	miR-145-5p	-0.26	0.0292	Spearman	significant
miR-365a-3p	miR-145-5p	0.92	5.33e-29	Spearman	significant
miR-424-5p	miR-145-5p	-0.67	3.77e-10	Spearman	significant
miR-511-5p	miR-145-5p	-0.6	6.02e-08	Spearman	significant
US measured intima-media thickness	miR-145-5p	-0.52	2.82e-05	Spearman	significant
Halo sign	miR-145-5p	-0.56	1.16e-05	Pearson	significant
Extracranial involvement	miR-145-5p	-0.11	0.438	Pearson	non-significant
Luminal stenosis	miR-145-5p	-0.53	1.52e-05	Pearson	significant
GCA	miR-146a-5p	0.53	2.69e-06	Pearson	significant
Gender	miR-146a-5p	-0.12	0.339	Pearson	non-significant
Age at diagnosis	miR-146a-5p	-0.0071	0.954	Spearman	non-significant
Constitutional symptoms	miR-146a-5p	0.29	0.0178	Pearson	significant
Visual disturbances	miR-146a-5p	-0.21	0.0934	Pearson	non-significant
PMR	miR-146a-5p	-0.044	0.722	Pearson	non-significant
Clinically altered TA	miR-146a-5p	0.45	0.000118	Pearson	significant
ESR	miR-146a-5p	0.35	0.00431	Spearman	significant
CRP	miR-146a-5p	0.5	2.87e-05	Spearman	significant
Leukocytes	miR-146a-5p	0.035	0.794	Spearman	non-significant
Hemoglobin	miR-146a-5p	-0.095	0.475	Spearman	non-significant
Infil. intensity histology	miR-146a-5p	0.82	1.69e-17	Spearman	significant
MGC	miR-146a-5p	0.79	2.04e-15	Spearman	significant
Eosinophils	miR-146a-5p	0.66	7.08e-10	Spearman	significant
Lumen occlusion	miR-146a-5p	0.76	4.89e-14	Spearman	significant
Intima thickness	miR-146a-5p	0.69	1.03e-10	Spearman	significant
Media thickness	miR-146a-5p	0.41	0.000495	Spearman	significant
Intima-media thickness	miR-146a-5p	0.71	1.13e-11	Spearman	significant
Intima-meda ratio	miR-146a-5p	0.65	2.17e-09	Spearman	significant
El. membrane disruption	miR-146a-5p	0.79	1.99e-15	Pearson	significant
miR-21-3p	miR-146a-5p	0.66	1.06e-09	Spearman	significant
miR-21-5p	miR-146a-5p	0.76	5.29e-14	Spearman	significant
miR-23b-3p	miR-146a-5p	-0.72	6.39e-12	Spearman	significant
miR-30a-5p	miR-146a-5p	-0.73	1.87e-12	Spearman	significant
miR-30b-5p	miR-146a-5p	-0.71	1.17e-11	Spearman	significant
miR-30c-5p	miR-146a-5p	-0.71	1.21e-11	Spearman	significant
miR-30d-5p	miR-146a-5p	-0.72	6.68e-12	Spearman	significant
miR-30e-5p	miR-146a-5p	-0.59	1.55e-07	Spearman	significant
miR-124-3p	miR-146a-5p	-0.49	2.4e-05	Spearman	significant
miR-125a-5p	miR-146a-5p	-0.72	3.16e-12	Spearman	significant
miR-132-3p	miR-146a-5p	0.7	4.31e-11	Spearman	significant
miR-142-3p	miR-146a-5p	0.74	6.37e-13	Spearman	significant
miR-142-5p	miR-146a-5p	0.74	8.59e-13	Spearman	significant
miR-143-3p	miR-146a-5p	-0.71	9.29e-12	Spearman	significant
miR-143-5p	miR-146a-5p	-0.68	1.53e-10	Spearman	significant
miR-145-3p	miR-146a-5p	-0.67	5.88e-10	Spearman	significant
miR-145-5p	miR-146a-5p	-0.67	2.89e-10	Spearman	significant
miR-146a-5p	miR-146a-5p	1	0	Spearman	significant
miR-146b-5p	miR-146a-5p	0.84	3.51e-19	Spearman	significant
miR-155-5p	miR-146a-5p	0.79	1.44e-15	Spearman	significant
miR-195-5p	miR-146a-5p	-0.72	3.37e-12	Spearman	significant
miR-210-3p	miR-146a-5p	0.46	8.88e-05	Spearman	significant
miR-212-3p	miR-146a-5p	0.65	1.51e-09	Spearman	significant
miR-326	miR-146a-5p	0.57	4.3e-07	Spearman	significant
miR-342-5p	miR-146a-5p	0.64	3.31e-09	Spearman	significant
miR-365a-3p	miR-146a-5p	-0.61	2.94e-08	Spearman	significant
miR-424-5p	miR-146a-5p	0.68	2.44e-10	Spearman	significant
miR-511-5p	miR-146a-5p	0.62	1.75e-08	Spearman	significant
US measured intima-media thickness	miR-146a-5p	0.49	0.000109	Spearman	significant
Halo sign	miR-146a-5p	0.42	0.00161	Pearson	significant
Extracranial involvement	miR-146a-5p	0.26	0.0752	Pearson	non-significant
Luminal stenosis	miR-146a-5p	0.38	0.00306	Pearson	significant
GCA	miR-146b-5p	0.72	5.21e-12	Pearson	significant
Gender	miR-146b-5p	0.048	0.695	Pearson	non-significant
Age at diagnosis	miR-146b-5p	0.0055	0.965	Spearman	non-significant
Constitutional symptoms	miR-146b-5p	0.42	0.000396	Pearson	significant
Visual disturbances	miR-146b-5p	-0.25	0.038	Pearson	significant
PMR	miR-146b-5p	-0.035	0.779	Pearson	non-significant
Clinically altered TA	miR-146b-5p	0.48	3.26e-05	Pearson	significant
ESR	miR-146b-5p	0.4	0.00128	Spearman	significant
CRP	miR-146b-5p	0.55	3.2e-06	Spearman	significant
Leukocytes	miR-146b-5p	0.13	0.334	Spearman	non-significant
Hemoglobin	miR-146b-5p	-0.11	0.412	Spearman	non-significant
Infil. intensity histology	miR-146b-5p	0.83	3.7e-18	Spearman	significant
MGC	miR-146b-5p	0.78	7.09e-15	Spearman	significant
Eosinophils	miR-146b-5p	0.72	6.67e-12	Spearman	significant
Lumen occlusion	miR-146b-5p	0.81	1.15e-16	Spearman	significant
Intima thickness	miR-146b-5p	0.71	1.37e-11	Spearman	significant
Media thickness	miR-146b-5p	0.34	0.00434	Spearman	significant
Intima-media thickness	miR-146b-5p	0.72	4.97e-12	Spearman	significant
Intima-meda ratio	miR-146b-5p	0.7	2.48e-11	Spearman	significant
El. membrane disruption	miR-146b-5p	0.88	8.03e-23	Pearson	significant
miR-21-3p	miR-146b-5p	0.8	4.5e-16	Spearman	significant
miR-21-5p	miR-146b-5p	0.86	4.01e-21	Spearman	significant
miR-23b-3p	miR-146b-5p	-0.67	3.14e-10	Spearman	significant
[truncated: 705 more rows]
