# Supplementary material for: Evaluation of Arterial Histopathology and microRNA Expression That Underlie Ultrasonography Findings in Temporal Arteries of Patients with Giant Cell Arteritis
Source: Int J Mol Sci. 2023 Jan 13;24(2):1572. doi: 10.3390/ijms24021572 (PMC9866408; doi:10.3390/ijms24021572)
Supplement: Supplementary file 1 [file ijms-24-01572-s001.zip › Table S2.xlsx]

## Sheet: Sheet1
Table S2: Diagnostic performance of US-derived measurements and all included miRNAs.
miRNA	AUC; (95% CI)	Accuracy; (95% CI)	Sensitivity; (95% CI)	Specificity; (95% CI)	Optimal cut-off value; (95% CI)
miR-21-3p	0.91 (0.82 - 0.96)	0.85 (0.68 - 0.96)	0.75 (0.53 - 0.94)	0.91 (0.56 - 0.99)	1.23 (0.3 - 1.44)
miR-21-5p	0.90 (0.80 - 0.99)	0.83 (0.70 - 0.92)	0.82 (0.61 - 0.95)	0.86 (0.61 - 0.99)	0.5 (0.28 - 0.78)
miR-23b-3p	0.82 (0.70- 0.93)	0.71 (0.58 - 0.83)	0.61 (0.42 - 0.80)	0.99 (0.62 - 0.99)	-1 (-1.79: -0.41)
miR-30a-5p	0.81 (0.68 - 0.91)	0.75 (0.62 - 0.87)	0.65 (0.47 - 0.80)	0.96 (0.71 - 0.99)	-0.6 (-1.1: -0.38)
miR-30b-5p	0.81 (0.68 - 0.92)	0.68 (0.57) - 0.82)	0.57 (0.39 - 0.79)	0.99 (0.4 - 0.99)	-0.7 (-1: 0)
miR-30c-5p	0.79 (0.66 - 0.90)	0.71 (0.58 - 0.84)	0.60 (0.44 - 0.77)	0.96 (0.67 - 0.99)	-0.6 (-1.46: -0.32)
miR-30d-5p	0.88 (0.78 - 0.96)	0.75 (0.63 - 0.85)	0.69 (0.47 - 0.89)	0.99 (0. 56 - 0.99)	-0.55 (-0.63: -0.17)
miR-30e-5p	0.70 (0.54 - 0.82)	0.64 (0.50 - 0.76)	0.50 (0.33 - 0.69)	0.99 (0.67 - 0.99)	-0.46 (-0.69: -0.29)
miR-124-3p	0.76 (0.64 - 0.88)	0.67 (0.55 - 0.79)	0.56 (0.38 - 0.78)	0.99 (0.5 - 0.99)	-1.2 (-1.74: -0.31)
miR-125a-5p	0.87 (0.76 - 0.95)	0.73 (0.62 - 0.84)	0.67 (0.5 - 0.85)	0.99 (0.55 - 0.99)	-0.61 (-1.6: -0.22)
miR-132-3p	0.85 (0.74 - 0.95)	0.73 (0.58 - 0.85)	0.71 (0.44 - 0.91)	0.8 (0.5 - 0.99)	0.48 (0.1 - 0.71)
miR-142-3p	0.81 (0.69 - 0.92)	0.69 (0.52 - 0.81)	0.69 (0.35 - 0.93)	0.71 (0.33 - 0.99)	0.6 (0.1 - 1.48)
miR-142-5p	0.72 (0.56 - 0.86)	0.68 (0.52 - 0.81)	0.69 (0.43 - 0.86)	0.7 (0.43 - 0.99)	0.42 (0.2 - 0.7)
miR-143-3p	0.81 (0.68 - 0.92)	0.70 (0.58 - 0.82)	0.62 (0.43 - 0.8)	0.99 (0.6 - 0.99)	-1.3 (-1.77: -0.45)
miR-143-5p	0.81 (0.67 - 0.92)	0.75 (0.63 - 0.86)	0.65 (0.5 - 0.81)	0.99 (0.83 - 0.99)	-1.3 (-1.4: -1.1)
miR-145-3p	0.76 (0.63 - 0.89)	0.68 (0.56 - 0.81)	0.6 (0.39 - 0.79)	0.89 (0.62 - 0.99)	-0.9 (-2: -0.5)
miR-145-5p	0.76 (0.62 - 0.88)	0.70 (0.56 - 0.83)	0.61 (0.39 - 0.81)	0.89 (0.7 - 0.99)	-1 (-2.5: -0.4)
miR-146a-5p	0.88 (0.77 - 0.96)	0.73 (0.61 - 0.83)	0.65 (0.47 - 0.89)	0.99 (0.43 - 0.99)	0.9 (0.05 - 1.2)
miR-146b-5p	0.95 (0.88 - 0.99)	0.84 (0.71 - 0.93)	0.85 (0.59 - 0.99)	0.86 (0.6 - 0.99)	0.76 (0.25 - 2.2)
miR-155-5p	0.84 (0.71 - 0.93)	0.73 (0.58 - 0.84)	0.67 (0.44 - 0.86)	0.89 (0.67 - 0.99)	0.6 (0.45 - 1.4)
miR-195-5p	0.86 (0.76 - 0.96)	0.74 (0.62 - 0.86)	0.67 (0.47 - 0.90)	0.99 (0.50 - 0.99)	-0.9 (-1: -0.1)
miR-210-3p	0.63 (0.48 - 0.78)	0.55 (0.42 - 0.68)	0.43 (0.20 - 0.65)	0.82 (0.50 - 0.99)	0.6 (0.27 - 1.2)
miR-212-3p	0.86 (0.75 - 0.95)	0.74 (0.62 - 0.86)	0.67 (0.47 - 0.84)	0.99 (0.56 - 0.99)	1.1 (0.40 - 1.2)
miR-326	0.67 (0.47 - 0.85)	0.70 (0.57 - 0.82)	0.79 (0.59 - 0.94)	0.55 (0.25 - 0.83)	0 (-0.3 - 0.1)
miR-342-5p	0.79 (0.64 - 0.91)	0.68 (0.54 - 0.81)	0.69 (0.41 - 0.94)	0.67 (0.25 - 0.99)	0.2 (-0.2 - 0.4)
miR-365a-3p	0.73 (0.59 - 0.86)	0.73 (0.60 - 0.85)	0.65 (0.45 - 0.82)	0.93 (0.75 - 0.99)	-0.4 (-1: -0.3)
miR-424-5p	0.82 (0.69 - 0.93)	0.68 (0.50 - 0.81)	0.68 (0.32 - 0.94)	0.73 (0.33 - 0.99)	0.4 (-0.1 - 1.1)
miR-511-5p	0.83 (0.71 - 0.94)	0.77 (0.58 - 0.88)	0.78 (0.43 - 0.93)	0.78 (0.50 - 0.99)	0.7 (0.52 - 1.3)
Ultrasound
Intima-media thickness	0.91 (0.78 - 0.99)	0.79 (0.61 - 0.94)	0.80 (0.56 - 0.95)	0.99 (0 - 0.99)	0.4 (0.26 - 0.60)
Temporal artery halo sign	0.93 (0.87 - 0.99)	0.88 (0.76 - 0.99)	0.86 (0.73 - 0.99)	0.99 (0.99 - 0.99)	1 (1 - 1)
Extracranial involvementa	/	/	/	/	/
Temporal artery stenosis	0.67 (0.35 - 0.86)	0.62 (0.24 - 0.76)	0.60 (0 - 0.78)	0.67 (0 - 0.99)	1 (1 - 1)
aMissing data (n = 19)
